# Supplementary material for: An Ancestral Major Histocompatibility Complex Organization in Cartilaginous Fish: Reconstructing MHC Origin and Evolution
Source: Mol Biol Evol. 2023 Dec 6;40(12):msad262. doi: 10.1093/molbev/msad262 (PMC10751288; doi:10.1093/molbev/msad262)
Supplement: msad262_Supplementary_Data [file msad262_supplementary_data.zip]

Archive with 3 entries (3 files):
- Supplemental Files 1-9_final.xlsx
- Supplemental Tables and Figures.pdf
- Supplemental File 10.zip
