# Supplementary material for: An Ancestral Major Histocompatibility Complex Organization in Cartilaginous Fish: Reconstructing MHC Origin and Evolution
Source: Mol Biol Evol. 2023 Dec 6;40(12):msad262. doi: 10.1093/molbev/msad262 (PMC10751288; doi:10.1093/molbev/msad262)
Supplement: msad262_Supplementary_Data [file msad262_supplementary_data.zip › Supplemental Files 1-9_final.xlsx]

## Sheet: Legends
Supplemental Files 1 - Gene annotations and locations in the MHC of the white shark Carcharodon carcharias (sCarCar2, chromosome 19). The MHC region shown in Figure 2 is marked with a grey background, and the genes are highlighted in bold.
Supplemental File 2 - Gene annotations and locations in the MHC of the catshark Scyliorhinus canicula (sScyCan1.1, chromosome 13). The MHC region is marked with a grey background and the genes in Figure 3 are highlighted in bold.
Supplemental Files 3 - Gene annotations and locations in the MHC of the sawfish Pristis pectinata (sPriPec2, chromosome 34) . The MHC region is marked with a grey background and the genes in Figure 3 are highlighted in bold.
Supplemental File 4 – Annotated chromosome 1 of the reedfish Erpetoichthys calabaricus, equivalent to human MHCpara-6. The MHC region shown in Figure 2 is marked with a grey background, and the genes are highlighted in bold.
Supplemental File 5 – Annotated chromosome 9 of the lungfish Protopterus annectens, including the equivalent to huMHCpara-6 (highlighted in light grey background) and huMHCpara-19. The MHC region shown in Figure 2 is marked with a grey background, and the genes are highlighted in bold. Hallmark genes of huMHC-para19 (as listed in Supplemental Table S1) are underlined.
Supplemental file 6 – Reedfish Erpetoichthys calabaricus chromosome 12 gene annotations, showing b2m and neighboring genes. Genes associated with MHCpara-12 are also shown, as well as genes annotated as MHC (***) or Immunoglobulin (**) bearing only Ig-type domains.
Supplemental File 7 – Annotated chromosome 9 of reedfish E. calabaricus showing hallmark genes of major MHC para-9 and minor MHC para-12. Additionally, genes found in C. milii scaffold NW_024704755.1 are also marked.
Supplemental File 8 – Annotated chromosome 16 of lungfish P. annectens showing hallmark genes of the equivalent huMHCpara-9 and huMHCpara-14.
Supplemental File 9 - Annotated holocephalan genes from the equivalent huMHCpara-9 and huMHCpara-14 scaffold (NW_024704749).
Supplemental file 10 – List of query amino acid sequences of MHC class I (alpha 1-3 domains) and class II (alpha 1-2, and beta 1-2 domains) genes previously reported for Cartilaginous fish.

## Sheet: Sup File 1 - White shark chr19
White shark Carcharodon carcharias chromosome 19
Genes, NCBI Carcharodon carcharias Annotation Release 100, 2021-05-03
Accession	Start	Stop	Gene symbol	Strand	NCBI Gene ID	Observation
NC_054485.1	69807	185560	tmem39b	plus	121291063
NC_054485.1	222288	377131	LOC121291470	plus	121291470
NC_054485.1	387255	460253	LOC121291990	plus	121291990
NC_054485.1	472692	514246	ccdc28b	plus	121291048
NC_054485.1	563023	615556	LOC121291697	minus	121291697
NC_054485.1	655154	655519	LOC121291687	plus	121291687
NC_054485.1	656757	668658	LOC121291688	minus	121291688
NC_054485.1	787863	1023977	LOC121291689	plus	121291689
NC_054485.1	1054684	1165976	LOC121291101	minus	121291101
NC_054485.1	1224175	1224729	LOC121291691	plus	121291691
NC_054485.1	1282774	1345638	bsdc1	plus	121291447
NC_054485.1	1356827	1360179	LOC121291692	minus	121291692
NC_054485.1	2262126	2418954	LOC121291895	plus	121291895
NC_054485.1	2671076	2713590	LOC121291889	minus	121291889
NC_054485.1	2707116	2710478	marcksl1b	plus	121291887
NC_054485.1	2725073	2775680	hdac1	minus	121291616
NC_054485.1	2791192	2933479	LOC121291833	minus	121291833
NC_054485.1	2974413	3010766	fam167b	minus	121291406
NC_054485.1	3010393	3064908	LOC121291405	plus	121291405
NC_054485.1	3072258	3104416	LOC121291891	plus	121291891
NC_054485.1	3106133	3130199	eif3i	minus	121291844
NC_054485.1	3130175	3142563	tmem234	plus	121291845
NC_054485.1	3207602	3276597	dcdc2b	plus	121291696
NC_054485.1	3530149	3530742	LOC121291699	plus	121291699
NC_054485.1	3643657	3645148	LOC121291577	plus	121291577
NC_054485.1	3819219	3831974	iqcc	minus	121291907
NC_054485.1	3832134	3850377	zbtb8os	plus	121291979
NC_054485.1	3857716	3857787	trnaq-cug	minus	121292124
NC_054485.1	3895781	3901843	LOC121291946	minus	121291946
NC_054485.1	3929544	3929981	pnrc2	plus	121291701
NC_054485.1	3936979	3953791	LOC121291122	minus	121291122
NC_054485.1	3953847	3956280	LOC121291123	plus	121291123
NC_054485.1	3976518	3982198	LOC121291736	plus	121291736
NC_054485.1	3976532	3984791	LOC121291702	plus	121291702
NC_054485.1	3989725	4003099	fabp10a	minus	121291855
NC_054485.1	4015572	4114840	myom3	minus	121291703
NC_054485.1	4150364	4162746	LOC121291107	minus	121291107
NC_054485.1	4178465	4193301	LOC121291716	minus	121291716
NC_054485.1	4201655	4243418	LOC121291665	minus	121291665
NC_054485.1	4248830	4294564	LOC121291626	minus	121291626
NC_054485.1	4350904	4663906	LOC121291387	plus	121291387
NC_054485.1	4916867	4973345	ahdc1	plus	121291709
NC_054485.1	5008330	5093051	LOC121292004	minus	121292004
NC_054485.1	5248422	5291335	wasf2	plus	121291816
NC_054485.1	5312018	5314110	LOC121291096	minus	121291096
NC_054485.1	5364170	5364340	LOC121292047	plus	121292047
NC_054485.1	5632587	5670871	cd164l2	plus	121291053
NC_054485.1	5728599	5790623	LOC121291807	plus	121291807
NC_054485.1	5902576	5907018	med18	plus	121291618
NC_054485.1	5907490	5907596	LOC121292095	plus	121292095
NC_054485.1	5912060	5928388	LOC121291373	minus	121291373
NC_054485.1	6338429	6571622	LOC121291509	minus	121291509
NC_054485.1	6683217	6943397	LOC121291578	plus	121291578
NC_054485.1	6929375	7045954	LOC121291579	minus	121291579
NC_054485.1	6964735	6981541	LOC121291580	plus	121291580
NC_054485.1	7469623	7475027	LOC121291135	minus	121291135
NC_054485.1	7937542	7939025	cited4b	plus	121291720
NC_054485.1	7961885	7964286	LOC121291490	minus	121291490
NC_054485.1	7962148	7962220	LOC121292052	minus	121292052
NC_054485.1	7962935	7963070	LOC121292039	minus	121292039
NC_054485.1	7963603	7963748	LOC121292038	minus	121292038
NC_054485.1	7964456	7993773	LOC121291489	plus	121291489
NC_054485.1	8008035	8026473	LOC121291852	plus	121291852
NC_054485.1	8039092	8044727	LOC121291896	plus	121291896
NC_054485.1	8052219	8227385	taf12	minus	121291604
NC_054485.1	8240269	8405368	si:dkey-34d22.1	minus	121291056
NC_054485.1	8474155	8481610	LOC121291956	minus	121291956
NC_054485.1	8656932	8678039	ctsl.1	plus	121291506
NC_054485.1	8684011	8735148	LOC121291676	minus	121291676
NC_054485.1	8736975	9243496	LOC121291960	plus	121291960
NC_054485.1	9055308	9055673	LOC121291422	plus	121291422
NC_054485.1	9301724	9303111	LOC121291548	minus	121291548
NC_054485.1	9413950	9416317	LOC121291549	minus	121291549
NC_054485.1	9455316	9552328	LOC121291547	plus	121291547
NC_054485.1	9510715	9510799	LOC121292037	plus	121292037
NC_054485.1	9514624	9514707	LOC121292032	plus	121292032
NC_054485.1	9516147	9516233	LOC121292033	plus	121292033
NC_054485.1	9517861	9517941	LOC121292034	plus	121292034
NC_054485.1	9523427	9523520	LOC121292036	plus	121292036
NC_054485.1	9536432	9536568	LOC121292040	plus	121292040
NC_054485.1	9587070	9817433	LOC121291516	plus	121291516
NC_054485.1	10076303	10104019	LOC121291728	plus	121291728
NC_054485.1	10483202	10509642	LOC121291954	plus	121291954
NC_054485.1	10515280	10537765	matn1	plus	121291730
NC_054485.1	10548574	10576776	ppp1r8a	plus	121291832
NC_054485.1	10563028	10563186	LOC121292048	plus	121292048
NC_054485.1	10586234	10611737	LOC121291989	plus	121291989
NC_054485.1	10620074	10652672	LOC121291551	plus	121291551
NC_054485.1	10814482	10819898	LOC121291941	plus	121291941
NC_054485.1	10926893	11105422	epb41a	plus	121291764
NC_054485.1	11028361	11051350	LOC121291766	minus	121291766
NC_054485.1	11108815	11162403	LOC121291765	minus	121291765
NC_054485.1	11173208	11173352	LOC121292059	plus	121292059
NC_054485.1	11182023	11253084	l3mbtl1b	minus	121291859
NC_054485.1	11315024	11327230	LOC121291646	minus	121291646
NC_054485.1	11367501	11402025	LOC121291568	plus	121291568
NC_054485.1	11396130	11517361	mecr	minus	121291567
NC_054485.1	11634227	12453164	ptprub	plus	121291442
NC_054485.1	12484749	12589635	themis2	plus	121292005
NC_054485.1	12600070	12613301	rpa2	minus	121291995
NC_054485.1	12613415	12658144	LOC121291750	plus	121291750
NC_054485.1	12675843	12685922	LOC121291501	plus	121291501
NC_054485.1	12691786	12756670	LOC121291413	minus	121291413
NC_054485.1	12800350	12820175	LOC121291441	minus	121291441
NC_054485.1	13021389	13045500	mtfr1l	minus	121291978
NC_054485.1	13045623	13131472	si:ch211-15d5.11	plus	121291497
NC_054485.1	13134940	13156045	selenon	minus	121291114
NC_054485.1	13174417	13178020	znf593	minus	121291671
NC_054485.1	13210645	13266041	rlf	plus	121291453
NC_054485.1	13272957	13289866	LOC121291091	minus	121291091
NC_054485.1	13329459	13361764	zmpste24	plus	121291843
NC_054485.1	13370625	13414920	tmem30b	minus	121291870
NC_054485.1	13411076	13411457	LOC121291678	minus	121291678
NC_054485.1	13417148	13486787	kdm1a	plus	121291479
NC_054485.1	13539548	13569562	luzp1	minus	121291510
NC_054485.1	13861330	13863099	htr1d	minus	121291590
NC_054485.1	13871206	13871380	LOC121292088	plus	121292088
NC_054485.1	14502314	14534382	LOC121291418	minus	121291418
NC_054485.1	14566924	14571912	rpl13a	minus	121291917
NC_054485.1	14569258	14569333	LOC121292031	minus	121292031
NC_054485.1	14570735	14570811	LOC121292030	minus	121292030
NC_054485.1	14572175	14572246	trnaw-cca	plus	121292102
NC_054485.1	14579703	14591403	atp5if1b	minus	121291602
NC_054485.1	14596215	14614804	LOC121291831	minus	121291831
NC_054485.1	14614156	14646115	dnajc8	plus	121291830
NC_054485.1	14676132	14715863	ptafr	plus	121291986
NC_054485.1	14912631	14912877	LOC121292049	minus	121292049
NC_054485.1	15126056	16108759	LOC121291367	plus	121291367
NC_054485.1	15991986	15996720	LOC121291369	minus	121291369
NC_054485.1	16067025	16079417	LOC121291368	minus	121291368
NC_054485.1	16118620	16223454	qkia	plus	121291572
NC_054485.1	16280181	16281077	LOC121291955	minus	121291955
NC_054485.1	17243712	17272996	snrnp40	plus	121292016
NC_054485.1	17371917	17431681	mfsd2ab	plus	121291064
NC_054485.1	17434033	17548847	LOC121291456	minus	121291456
NC_054485.1	17493305	17504250	LOC121291457	plus	121291457
NC_054485.1	17594628	17612731	pef1	minus	121292013
NC_054485.1	17622842	17657302	LOC121291594	minus	121291594
NC_054485.1	17674195	17687731	zgc:91910	minus	121292011
NC_054485.1	17693347	17780585	LOC121291913	plus	121291913
NC_054485.1	17781117	17802943	ppie	minus	121291915
NC_054485.1	17806399	17851277	pabpc4	minus	121291146
NC_054485.1	17821797	17821928	LOC121292041	minus	121292041
NC_054485.1	17828352	17828483	LOC121292042	minus	121292042
NC_054485.1	17862708	17884159	pdia6	minus	121291147
NC_054485.1	17895297	17928065	ak2	plus	121291469
NC_054485.1	17932341	18104152	rnf19b	plus	121291762
NC_054485.1	18018274	18019572	LOC121291160	plus	121291160
NC_054485.1	18146956	18292358	LOC121291459	minus	121291459
NC_054485.1	18347052	18425981	LOC121291619	plus	121291619
NC_054485.1	18416210	18416539	LOC121291620	plus	121291620
NC_054485.1	18453301	18502928	slc9a1a	plus	121291423
NC_054485.1	18519445	18574487	wdtc1	plus	121291088
NC_054485.1	18548932	18549067	LOC121292044	minus	121292044
NC_054485.1	18578242	18591858	LOC121291719	plus	121291719
NC_054485.1	18614293	18633794	kdf1a	plus	121291161
NC_054485.1	18638167	18662673	nudc	minus	121291771
NC_054485.1	18671182	18672865	LOC121291811	plus	121291811
NC_054485.1	18693141	18702048	gpatch3	plus	121291815
NC_054485.1	18707522	18715720	gpn2	plus	121291474
NC_054485.1	18720090	18735970	dhdds	plus	121291473
NC_054485.1	18756207	18776415	LOC121292009	plus	121292009
NC_054485.1	18778438	18799435	LOC121291742	plus	121291742
NC_054485.1	18888230	19026280	LOC121291485	plus	121291485
NC_054485.1	19044470	19056352	pigv	plus	121291803
NC_054485.1	19067723	19087474	zdhhc18a	plus	121291451
NC_054485.1	19088635	19109235	LOC121291452	plus	121291452
NC_054485.1	19110249	19120608	LOC121291450	minus	121291450
NC_054485.1	19155681	19223931	LOC121291735	plus	121291735
NC_054485.1	19325681	19333326	LOC121291162	minus	121291162
NC_054485.1	19339985	19349627	LOC121291163	plus	121291163
NC_054485.1	19377800	19425133	cldn23l	plus	121291164
NC_054485.1	19425412	19501984	LOC121291165	minus	121291165
NC_054485.1	19536975	19605744	cnksr1	minus	121291922
NC_054485.1	19610229	19619851	LOC121291605	plus	121291605
NC_054485.1	19625089	19654466	LOC121291404	minus	121291404
NC_054485.1	19653748	19913326	LOC121291403	plus	121291403
NC_054485.1	19928726	19989673	cep85	plus	121291126
NC_054485.1	19991667	20002546	LOC121291127	plus	121291127
NC_054485.1	20009397	20099308	ubxn11	minus	121291729
NC_054485.1	20110371	20124995	LOC121291854	plus	121291854
NC_054485.1	20196859	20203220	LOC121291166	plus	121291166
NC_054485.1	21305557	21321822	LOC121291167	plus	121291167
NC_054485.1	21328393	21359049	LOC121291878	minus	121291878
NC_054485.1	21492098	21607666	LOC121292006	plus	121292006
NC_054485.1	21494184	21494302	LOC121292063	plus	121292063
NC_054485.1	21692232	21694929	LOC121291168	plus	121291168
NC_054485.1	21700518	21701189	LOC121291169	plus	121291169
NC_054485.1	21760500	21760868	LOC121291170	minus	121291170
NC_054485.1	21891007	21944935	LOC121291171	plus	121291171
NC_054485.1	21984974	21988312	LOC121291911	minus	121291911
NC_054485.1	22292986	22312394	LOC121291172	plus	121291172
NC_054485.1	22373605	22543859	LOC121291706	minus	121291706
NC_054485.1	22559961	22594972	ythdf2	minus	121291860
NC_054485.1	22611240	22657948	LOC121291717	minus	121291717
NC_054485.1	22668643	22699656	LOC121291105	plus	121291105
NC_054485.1	22730552	22745253	LOC121291600	plus	121291600
NC_054485.1	22750551	22771807	LOC121291599	plus	121291599
NC_054485.1	22776142	22811954	zgc:114119	plus	121291612
NC_054485.1	22845505	23133671	LOC121291085	minus	121291085
NC_054485.1	23357439	23387013	LOC121291809	plus	121291809
NC_054485.1	23494468	23503776	LOC121292015	plus	121292015
NC_054485.1	23505992	23524670	LOC121291563	plus	121291563
NC_054485.1	23597703	23608665	paqr7b	plus	121291523
NC_054485.1	23619895	23652533	LOC121291524	plus	121291524
NC_054485.1	23676592	23697562	pdik1l	plus	121292008
NC_054485.1	23711121	23722548	LOC121291150	plus	121291150
NC_054485.1	23722728	23723748	LOC121291151	plus	121291151
NC_054485.1	23809447	23860789	fam110d	plus	121291095
NC_054485.1	23930136	23986187	LOC121291173	minus	121291173
NC_054485.1	23988896	23992159	LOC121291061	plus	121291061
NC_054485.1	24006323	24072542	LOC121292014	minus	121292014
NC_054485.1	24095996	24141234	e2f2	plus	121291761
NC_054485.1	24163691	24252913	LOC121291537	plus	121291537
NC_054485.1	24272406	24312882	tcea3	plus	121291538
NC_054485.1	24303111	24320780	LOC121291539	minus	121291539
NC_054485.1	25264703	25285806	LOC121291621	plus	121291621
NC_054485.1	25306508	25330217	rcc1	minus	121291059
NC_054485.1	25340539	25348142	LOC121291099	minus	121291099
NC_054485.1	25341264	25341479	LOC121292026	minus	121292026
NC_054485.1	25341715	25341930	LOC121292025	minus	121292025
NC_054485.1	25342642	25342859	LOC121292027	minus	121292027
NC_054485.1	25343102	25343317	LOC121292028	minus	121292028
NC_054485.1	25356459	25544717	phactr4b	minus	121291491
NC_054485.1	25857048	25865802	LOC121291110	minus	121291110
NC_054485.1	25985563	26356044	LOC121291157	minus	121291157
NC_054485.1	26356372	26371757	LOC121291159	plus	121291159
NC_054485.1	26420644	26441351	LOC121291158	minus	121291158
NC_054485.1	26688546	26726625	LOC121291494	minus	121291494
NC_054485.1	26726051	26735249	LOC121291495	plus	121291495
NC_054485.1	26783048	26907928	LOC121291894	plus	121291894
NC_054485.1	26889514	26889677	LOC121292035	minus	121292035
NC_054485.1	26967930	26980987	LOC121291174	plus	121291174
NC_054485.1	27050320	27090061	LOC121291769	plus	121291769
NC_054485.1	27105316	27150627	trappc3	plus	121291458
NC_054485.1	27250428	27295179	LOC121291097	plus	121291097
NC_054485.1	27323949	27328429	LOC121291175	plus	121291175
NC_054485.1	27470964	27887603	col8a2	plus	121291541
NC_054485.1	27817457	27817558	LOC121292023	minus	121292023
NC_054485.1	27913949	27954250	yars1	plus	121291566
NC_054485.1	28365178	28461125	fndc5a	plus	121291715
NC_054485.1	28537643	28581498	ldlrap1b	minus	121291945
NC_054485.1	28619858	28707292	maco1b	minus	121291445
NC_054485.1	28755488	28793069	rhd	plus	121291837
NC_054485.1	28796277	28811493	tmem50a	minus	121291839
NC_054485.1	28811284	28812887	snrpc	plus	121291838
NC_054485.1	28813887	28830418	mgst3b	minus	121291841
NC_054485.1	28836182	28848282	rsrp1	plus	121291835
NC_054485.1	28879529	28899457	syf2	minus	121291959
NC_054485.1	29304495	29386888	LOC121291893	minus	121291893
NC_054485.1	29549444	29701655	runx3	plus	121291534
NC_054485.1	29800436	29937797	clic4	minus	121291557
NC_054485.1	30028630	30072344	srrm1	minus	121291498
NC_054485.1	30090965	30169945	LOC121291700	minus	121291700
NC_054485.1	30132412	30132484	trnav-cac	plus	121292114
NC_054485.1	30133320	30133392	trnav-cac	plus	121292125
NC_054485.1	30195572	30382702	LOC121291587	minus	121291587
NC_054485.1	30386138	30423133	LOC121291143	plus	121291143
NC_054485.1	30460160	30588154	LOC121291052	minus	121291052
NC_054485.1	30787421	30799611	rrm2	minus	121291176
NC_054485.1	30852233	30880092	stpg1	plus	121291177
NC_054485.1	30916696	31014705	LOC121291087	minus	121291087
NC_054485.1	31141036	31181298	adprs	minus	121291478
NC_054485.1	31405835	31433057	LOC121291079	plus	121291079
NC_054485.1	31441630	31602978	ncdn	plus	121291077
NC_054485.1	31475565	31588374	LOC121291076	minus	121291076
NC_054485.1	31616612	31654309	LOC121291906	plus	121291906
NC_054485.1	32071662	32098802	LOC121291138	plus	121291138
NC_054485.1	32386961	32387152	LOC121292087	plus	121292087
NC_054485.1	33085151	33114181	psmb2	plus	121291664
NC_054485.1	33160888	33253224	tfap2e	minus	121291564
NC_054485.1	33479256	33542514	ago4	plus	121291136
NC_054485.1	33566870	33689085	LOC121291401	plus	121291401
NC_054485.1	33656803	33702611	LOC121291402	minus	121291402
NC_054485.1	33702698	33864944	LOC121291918	plus	121291918
NC_054485.1	33888139	33921103	tekt2	plus	121291634
NC_054485.1	33924646	33939760	LOC121291635	plus	121291635
NC_054485.1	33953823	33995448	cap1	plus	121291517
NC_054485.1	33996114	34011594	ppt1	minus	121291768
NC_054485.1	34019786	34032899	LOC121291821	minus	121291821
NC_054485.1	34102912	34108093	LOC121291977	plus	121291977
NC_054485.1	34154208	34169379	LOC121291466	plus	121291466
NC_054485.1	34172410	34185148	LOC121291465	minus	121291465
NC_054485.1	34195239	34261795	eloa	plus	121291499
NC_054485.1	34261110	34290387	gale	plus	121291500
NC_054485.1	34316462	34360483	lypla2	minus	121291370
NC_054485.1	34359171	34372807	pithd1	minus	121291371
NC_054485.1	34383130	34405324	LOC121291740	minus	121291740
NC_054485.1	34425404	34505491	LOC121291420	minus	121291420
NC_054485.1	34504794	34505974	LOC121291421	plus	121291421
NC_054485.1	34537151	35188400	macf1a	minus	121291623
NC_054485.1	35324111	35342863	ndufs5	minus	121291128
NC_054485.1	35373570	35389100	LOC121291569	minus	121291569
NC_054485.1	35389195	35400062	LOC121291571	plus	121291571
NC_054485.1	35543226	35570109	LOC121291449	plus	121291449
NC_054485.1	35565340	35596923	LOC121291448	plus	121291448
NC_054485.1	35606674	35624404	LOC121291070	plus	121291070
NC_054485.1	35651883	35674909	LOC121291103	plus	121291103
NC_054485.1	35706280	35728324	LOC121291611	plus	121291611
NC_054485.1	35783114	35803692	LOC121291858	plus	121291858
NC_054485.1	36072455	36086739	cnr2	plus	121291080
NC_054485.1	36169100	36200795	akirin1	plus	121291558
NC_054485.1	36246627	36301314	rhbdl2	plus	121291060
NC_054485.1	36329265	36330800	gja9a	plus	121291598
NC_054485.1	36362029	36413341	rragca	plus	121291672
NC_054485.1	36510059	36510161	LOC121292100	minus	121292100
NC_054485.1	36590537	36591058	LOC121291178	minus	121291178
NC_054485.1	37385565	37389016	pou3f1	plus	121291066
NC_054485.1	37466494	37487176	utp11	minus	121291755
NC_054485.1	37621795	37754783	fhl3a	plus	121291400
NC_054485.1	37986794	38027570	sf3a3	plus	121291881
NC_054485.1	38120021	38149345	LOC121291853	minus	121291853
NC_054485.1	38189125	38204661	LOC121291115	plus	121291115
NC_054485.1	38223323	38243456	LOC121291892	plus	121291892
NC_054485.1	38259731	38291547	LOC121291868	plus	121291868
NC_054485.1	38295936	38301595	smim12	minus	121291869
NC_054485.1	38328559	38464408	LOC121291179	minus	121291179
NC_054485.1	38615993	38620522	LOC121291137	minus	121291137
NC_054485.1	39292692	39294987	LOC121291180	plus	121291180
NC_054485.1	39379895	39395499	LOC121291670	minus	121291670
NC_054485.1	39449600	39505226	LOC121291992	minus	121291992
NC_054485.1	39540747	39558884	LOC121291047	minus	121291047
NC_054485.1	39648544	39753008	zmym4.1	plus	121291427
NC_054485.1	39867500	39876823	LOC121291596	minus	121291596
NC_054485.1	39958167	39966158	LOC121291763	minus	121291763
NC_054485.1	40018985	40029835	LOC121291407	minus	121291407
NC_054485.1	40132317	40151298	LOC121291057	minus	121291057
NC_054485.1	40178711	40220450	LOC121291385	minus	121291385
NC_054485.1	40561397	40561558	LOC121292066	minus	121292066
NC_054485.1	40581246	41317583	csmd2	minus	121291555
NC_054485.1	41304881	41304987	LOC121292094	minus	121292094
NC_054485.1	42170584	42187250	LOC121291556	plus	121291556
NC_054485.1	42682339	42682734	LOC121291181	plus	121291181
NC_054485.1	42714817	42714941	LOC121292075	plus	121292075
NC_054485.1	42714944	42715050	LOC121292092	plus	121292092
NC_054485.1	42959373	42960317	LOC121291182	minus	121291182
NC_054485.1	42991675	43254811	angpt2b	minus	121291496
NC_054485.1	43411291	43622889	rspo1	minus	121291747
NC_054485.1	44195103	44195237	LOC121292043	plus	121292043
NC_054485.1	44270420	44317823	gnl2	plus	121291535
NC_054485.1	44329325	44352840	dnali1	minus	121291861
NC_054485.1	44371771	44379867	snip1	plus	121291890
NC_054485.1	44381448	44393871	meaf6	plus	121291773
NC_054485.1	44408332	44419840	LOC121291415	plus	121291415
NC_054485.1	44602261	44629731	LOC121291804	minus	121291804
NC_054485.1	44990237	44990340	LOC121292018	plus	121292018
NC_054485.1	45865141	45865281	LOC121292090	minus	121292090
NC_054485.1	45901664	45920384	LOC121291743	minus	121291743
NC_054485.1	45920828	46479676	LOC121291515	plus	121291515
NC_054485.1	46163218	46163324	LOC121292093	minus	121292093
NC_054485.1	48611458	48632978	c19h1orf109	minus	121291112
NC_054485.1	48640063	48672627	cdca8	plus	121291806
NC_054485.1	49049434	49049597	LOC121292046	plus	121292046
NC_054485.1	49150705	49151670	LOC121291183	plus	121291183
NC_054485.1	49205184	49835307	LOC121291613	minus	121291613
NC_054485.1	49650066	49650184	LOC121292017	minus	121292017
NC_054485.1	49749139	49749275	LOC121292091	minus	121292091
NC_054485.1	50508788	50508895	LOC121292019	minus	121292019
NC_054485.1	50777794	50843954	maneal	plus	121291865
NC_054485.1	50851200	50867352	yrdc	minus	121291073
NC_054485.1	50926614	51004261	mtf1	minus	121291886
NC_054485.1	51033878	51316758	inpp5b	minus	121291366
NC_054485.1	51405802	51470927	stk40	plus	121291553
NC_054485.1	51526921	51619601	eva1ba	plus	121291536
NC_054485.1	51650066	51785110	sh3d21	minus	121291657
NC_054485.1	51807368	51932769	LOC121291388	minus	121291388
NC_054485.1	52132401	52287422	map7d1a	minus	121291092
NC_054485.1	52318879	52319012	LOC121292086	plus	121292086
NC_054485.1	52406099	52670831	LOC121291737	minus	121291737
NC_054485.1	52812340	52828443	LOC121291705	plus	121291705
NC_054485.1	52840892	52911505	oscp1b	plus	121291625
NC_054485.1	52926903	52929314	LOC121291145	plus	121291145
NC_054485.1	53018023	53117871	LOC121291361	plus	121291361
NC_054485.1	54182668	54182785	LOC121292089	plus	121292089
NC_054485.1	54946283	54976073	LOC121291113	minus	121291113
NC_054485.1	55164572	55164830	LOC121291673	plus	121291673
NC_054485.1	55434311	56554498	adgrb2	plus	121291550
NC_054485.1	55762686	55778400	LOC121291680	plus	121291680
NC_054485.1	55999159	55999230	trnaw-cca	minus	121292126
NC_054485.1	56720900	56720972	trnat-cgu	plus	121292137
NC_054485.1	56909342	56950720	LOC121291185	minus	121291185
NC_054485.1	57018746	57026927	LOC121291186	plus	121291186
NC_054485.1	57125088	57133852	LOC121291187	plus	121291187
NC_054485.1	57473271	57986207	col16a1	plus	121291525
NC_054485.1	57995648	57996773	LOC121291188	minus	121291188
NC_054485.1	58022014	58089390	trit1	minus	121291723
NC_054485.1	58501283	58553526	LOC121291542	plus	121291542
NC_054485.1	58568445	58853126	rims3	minus	121291189
NC_054485.1	58908999	58910948	LOC121291190	minus	121291190
NC_054485.1	58920872	58922316	LOC121291191	minus	121291191
NC_054485.1	58931991	58943967	LOC121291192	minus	121291192
NC_054485.1	58946078	58950565	LOC121291193	minus	121291193
NC_054485.1	58956674	58983862	LOC121291194	minus	121291194
NC_054485.1	58985073	58989770	LOC121291195	minus	121291195
NC_054485.1	58992372	58998610	LOC121291196	minus	121291196
NC_054485.1	58999987	59006286	LOC121291197	minus	121291197
NC_054485.1	59010618	59015604	LOC121291198	minus	121291198
NC_054485.1	59016688	59023080	LOC121291199	minus	121291199
NC_054485.1	59036615	59052054	LOC121291200	minus	121291200
NC_054485.1	59052794	59073102	LOC121291202	minus	121291202
NC_054485.1	59073346	59077744	LOC121291203	minus	121291203
NC_054485.1	59079278	59084848	LOC121291204	minus	121291204
NC_054485.1	59087766	59101588	LOC121291205	minus	121291205
NC_054485.1	59101609	59107959	LOC121291206	minus	121291206
NC_054485.1	59408134	59500352	nfyc	plus	121291460
NC_054485.1	60555249	60587305	LOC121291822	plus	121291822
NC_054485.1	60848379	60850875	LOC121291987	minus	121291987
NC_054485.1	60878122	60902697	mrps15	minus	121291071
NC_054485.1	61370540	61570925	tinagl1	minus	121291072
NC_054485.1	62250022	62280004	LOC121291360	plus	121291360
NC_054485.1	62519598	62600998	LOC121291511	minus	121291511
NC_054485.1	62661807	62830237	LOC121291867	plus	121291867
NC_054485.1	62835808	62837253	LOC121291207	minus	121291207
NC_054485.1	62922619	63017433	nipal3	plus	121291487
NC_054485.1	63028486	63203881	LOC121291488	minus	121291488
NC_054485.1	63703291	63976349	LOC121291982	plus	121291982
NC_054485.1	63710801	63711839	LOC121291681	minus	121291681
NC_054485.1	64289566	64375671	tap1	plus	121291973	TAP1
NC_054485.1	65333720	65350397	psmb8a	plus	121291065	PSMB8
NC_054485.1	65780189	65813615	LOC121291208	plus	121291208	MHC Ia UAA (partial)
NC_054485.1	65807154	65809441	LOC121291545	plus	121291545
NC_054485.1	65844935	65963670	LOC121291560	plus	121291560	TAP2
NC_054485.1	66035396	66040419	LOC121291209	plus	121291209
NC_054485.1	66100434	66217821	LOC121291850	minus	121291850	PSMB9
NC_054485.1	66732415	66942000	LOC121291210	plus	121291210	C4A-D
NC_054485.1	67902444	67902603	LOC121292084	minus	121292084
NC_054485.1	68048129	68054296	LOC121291211	plus	121291211
NC_054485.1	68179880	68180344	LOC121291213	plus	121291213
NC_054485.1	68505452	68511523	LOC121291662	minus	121291662
NC_054485.1	68521580	68522362	LOC121291214	plus	121291214
NC_054485.1	68558534	68597595	LOC121291444	minus	121291444
NC_054485.1	68608767	68609312	LOC121291215	minus	121291215
NC_054485.1	68712649	68722569	LOC121291629	plus	121291629
NC_054485.1	68772189	68797492	LOC121291216	minus	121291216
NC_054485.1	68790564	68790636	trnar-ccu	plus	121292148
NC_054485.1	68813536	68833071	LOC121291760	minus	121291760
NC_054485.1	68845013	68869563	LOC121291759	minus	121291759
NC_054485.1	68864777	68920697	LOC121291757	plus	121291757
NC_054485.1	68883235	68886763	LOC121291758	minus	121291758
NC_054485.1	68912800	68912872	trnar-ccu	minus	121292127
NC_054485.1	68963057	68965120	LOC121291217	minus	121291217
NC_054485.1	68978618	68987449	LOC121291544	minus	121291544
NC_054485.1	69199448	69221973	LOC121291089	minus	121291089
NC_054485.1	69222608	69223834	LOC121291218	plus	121291218
NC_054485.1	70170238	70178670	LOC121291438	minus	121291438
NC_054485.1	70181892	70197319	LOC121291436	minus	121291436
NC_054485.1	70205051	70211164	LOC121291435	minus	121291435
NC_054485.1	70228535	70235209	LOC121291219	minus	121291219
NC_054485.1	70232204	70251407	LOC121291437	plus	121291437
NC_054485.1	70254199	70261327	LOC121291430	plus	121291430
NC_054485.1	70295620	70303607	LOC121291431	plus	121291431
NC_054485.1	70371057	70371211	LOC121292083	plus	121292083
NC_054485.1	70727548	70750221	LOC121291428	plus	121291428
NC_054485.1	70802653	70804273	LOC121291220	plus	121291220
NC_054485.1	70898271	70903001	LOC121291429	plus	121291429
NC_054485.1	70930326	70955292	LOC121291433	plus	121291433
NC_054485.1	70978764	70978905	LOC121292071	minus	121292071
NC_054485.1	71015759	71021975	LOC121291432	minus	121291432
NC_054485.1	71180527	71182109	LOC121291221	minus	121291221
NC_054485.1	71244731	71249680	LOC121291434	plus	121291434
NC_054485.1	71293889	71302830	LOC121291749	plus	121291749
NC_054485.1	71322009	71325802	LOC121291492	plus	121291492
NC_054485.1	71348279	71348965	LOC121291222	minus	121291222
NC_054485.1	71365032	71365188	LOC121292061	plus	121292061
NC_054485.1	71438289	71440897	LOC121291124	minus	121291124
NC_054485.1	71441480	71455360	LOC121291223	plus	121291223
NC_054485.1	71523836	71529488	LOC121291957	plus	121291957
NC_054485.1	71618622	71638176	LOC121291969	minus	121291969
NC_054485.1	71628237	71656899	LOC121291971	plus	121291971
NC_054485.1	71719094	71725972	LOC121291968	plus	121291968
NC_054485.1	71730941	71734855	LOC121291965	plus	121291965
NC_054485.1	71777527	71845634	LOC121291224	minus	121291224
NC_054485.1	71789754	71801128	LOC121291972	plus	121291972
NC_054485.1	71857000	71857163	LOC121292056	plus	121292056
NC_054485.1	71858506	71858638	LOC121292081	plus	121292081
NC_054485.1	71860881	71865872	LOC121291970	plus	121291970
NC_054485.1	71909929	71915041	LOC121291967	minus	121291967
NC_054485.1	71924209	71932792	LOC121291129	plus	121291129
NC_054485.1	72095300	72110765	LOC121291645	plus	121291645
NC_054485.1	72119906	72162942	LOC121291225	minus	121291225
NC_054485.1	72169565	72170893	LOC121291226	plus	121291226
NC_054485.1	72245135	72251433	LOC121291753	minus	121291753
NC_054485.1	72251667	72264866	LOC121291751	plus	121291751
NC_054485.1	72336601	72341365	LOC121291752	plus	121291752
NC_054485.1	72401930	72407706	LOC121291102	minus	121291102
NC_054485.1	72411770	72420224	LOC121291746	minus	121291746
NC_054485.1	72420213	72460451	LOC121291745	plus	121291745
NC_054485.1	72481498	72525499	LOC121291622	minus	121291622
NC_054485.1	72549403	72550899	LOC121291227	minus	121291227
NC_054485.1	72552036	72560630	LOC121291416	plus	121291416
NC_054485.1	72561945	72571610	LOC121291417	minus	121291417
NC_054485.1	72588604	72657825	LOC121291228	plus	121291228
NC_054485.1	72637079	72642604	LOC121291426	minus	121291426
NC_054485.1	72664332	72679411	LOC121291693	minus	121291693
NC_054485.1	72698380	72708720	LOC121291476	minus	121291476
NC_054485.1	73159678	73165240	LOC121291475	minus	121291475
NC_054485.1	73326583	73329468	LOC121291229	plus	121291229
NC_054485.1	73347840	73350337	LOC121291082	minus	121291082
NC_054485.1	73376653	73376826	LOC121292070	plus	121292070
NC_054485.1	73385974	73389707	LOC121291695	plus	121291695
NC_054485.1	73442028	73456376	LOC121291935	plus	121291935
NC_054485.1	73476640	73507486	LOC121291231	minus	121291231
NC_054485.1	73507956	73513165	LOC121291934	plus	121291934
NC_054485.1	73524166	73528052	LOC121291939	minus	121291939
NC_054485.1	73528214	73827264	LOC121291937	plus	121291937
NC_054485.1	73547793	73562309	LOC121291938	minus	121291938
NC_054485.1	73561134	73574108	LOC121291936	plus	121291936
NC_054485.1	73593434	73593534	LOC121292085	minus	121292085
NC_054485.1	73611861	73619081	LOC121291924	minus	121291924
NC_054485.1	73621570	73626453	LOC121291927	plus	121291927
NC_054485.1	73634124	73678850	LOC121291232	plus	121291232
NC_054485.1	73684777	73714908	LOC121291930	minus	121291930
NC_054485.1	73734102	73750033	LOC121291928	minus	121291928
NC_054485.1	73753985	73774053	LOC121291925	minus	121291925
NC_054485.1	73790622	73796422	LOC121291933	plus	121291933
NC_054485.1	73828798	73838453	LOC121291929	plus	121291929
NC_054485.1	73871461	73914337	LOC121291233	minus	121291233
NC_054485.1	73914453	73951617	LOC121291234	minus	121291234
NC_054485.1	73925574	73937598	LOC121291940	plus	121291940
NC_054485.1	73951684	73964346	LOC121291527	plus	121291527
NC_054485.1	73975311	74017748	LOC121291531	minus	121291531
NC_054485.1	74018066	74022717	LOC121291528	plus	121291528
NC_054485.1	74029187	74068558	LOC121291526	plus	121291526
NC_054485.1	74045933	74053681	LOC121291530	minus	121291530
NC_054485.1	74224849	74242883	LOC121291235	minus	121291235
NC_054485.1	74243275	74274607	LOC121291529	plus	121291529
NC_054485.1	74256683	74264078	LOC121291532	plus	121291532
NC_054485.1	74288305	74303459	LOC121291718	plus	121291718
NC_054485.1	74309951	74360798	LOC121291784	plus	121291784
NC_054485.1	74361385	74374846	LOC121291799	minus	121291799
NC_054485.1	74361723	74365907	LOC121291780	plus	121291780
NC_054485.1	74366425	74370373	LOC121291798	plus	121291798
NC_054485.1	74374876	74393394	LOC121291775	plus	121291775
NC_054485.1	74382820	74394205	LOC121291801	minus	121291801
NC_054485.1	74397576	74402526	LOC121291790	minus	121291790
NC_054485.1	74418425	74459141	LOC121291236	minus	121291236
NC_054485.1	74476878	74527562	LOC121291776	minus	121291776
NC_054485.1	74494103	74501460	LOC121291783	plus	121291783
NC_054485.1	74527964	74535350	LOC121291781	plus	121291781
NC_054485.1	74939939	74953799	LOC121291782	plus	121291782
NC_054485.1	74972128	75005178	LOC121291237	minus	121291237
NC_054485.1	74983844	74991385	LOC121291787	plus	121291787
NC_054485.1	75005172	75014954	LOC121291795	plus	121291795
NC_054485.1	75029405	75041372	LOC121291238	minus	121291238
NC_054485.1	75050790	75051551	LOC121291239	minus	121291239
NC_054485.1	75077433	75082549	LOC121291791	plus	121291791
NC_054485.1	75087190	75087331	LOC121292045	plus	121292045
NC_054485.1	75099138	75102499	LOC121291777	plus	121291777
NC_054485.1	75119019	75123094	LOC121291792	minus	121291792
NC_054485.1	75126925	75180932	LOC121291240	plus	121291240
NC_054485.1	75157074	75183150	LOC121291789	minus	121291789
NC_054485.1	75183164	75207575	LOC121291800	plus	121291800
NC_054485.1	75199563	75252839	LOC121291774	minus	121291774
NC_054485.1	75236390	75272666	LOC121291796	minus	121291796
NC_054485.1	75252890	75272859	LOC121291778	plus	121291778
NC_054485.1	75300143	75320278	LOC121291797	minus	121291797
NC_054485.1	75324051	75326857	LOC121291241	plus	121291241
NC_054485.1	75449396	75454201	LOC121291779	plus	121291779
NC_054485.1	75470608	75472079	LOC121291793	plus	121291793
NC_054485.1	75471762	75528444	LOC121291242	plus	121291242
NC_054485.1	75512600	75519608	LOC121291786	minus	121291786
NC_054485.1	75543446	75551429	LOC121291794	plus	121291794
NC_054485.1	75925705	75940959	LOC121291362	minus	121291362	MHC-IIB
NC_054485.1	75955039	76035034	LOC121291468	minus	121291468	MHC-IIA
NC_054485.1	76257216	76294262	LOC121291593	plus	121291593	MHC-IIA
NC_054485.1	76456025	76472555	LOC121291810	plus	121291810	MHC-IIB
NC_054485.1	77828110	77991445	LOC121291243	minus	121291243
NC_054485.1	78112525	78123005	LOC121291244	plus	121291244
NC_054485.1	78222535	78242790	LOC121291493	minus	121291493	BRD2
NC_054485.1	78226116	78226206	LOC121292051	minus	121292051
NC_054485.1	78233047	78233184	LOC121292053	minus	121292053
NC_054485.1	78235412	78235548	LOC121292054	minus	121292054
NC_054485.1	78311279	78315677	LOC121291756	minus	121291756	B2M
NC_054485.1	78674271	78684498	LOC121291667	minus	121291667
NC_054485.1	78704918	78717330	LOC121291668	minus	121291668
NC_054485.1	78803131	78808065	LOC121291245	minus	121291245
NC_054485.1	78833728	78839963	LOC121291246	minus	121291246
NC_054485.1	78991630	79035202	LOC121291999	minus	121291999
NC_054485.1	79029986	79068228	LOC121291247	minus	121291247
NC_054485.1	79065517	79093057	LOC121292000	minus	121292000
NC_054485.1	79090811	79104220	LOC121292002	plus	121292002
NC_054485.1	79107464	79113959	LOC121292001	plus	121292001
NC_054485.1	79186031	79187362	si:ch73-170d6.2	minus	121291248
NC_054485.1	79235670	79259872	LOC121291249	plus	121291249
NC_054485.1	79562441	79629729	LOC121292003	minus	121292003
NC_054485.1	79613921	79618025	LOC121291250	minus	121291250
NC_054485.1	79633072	79640416	LOC121291251	plus	121291251	MHC-Ib
NC_054485.1	79646568	79704749	LOC121291963	minus	121291963	MHC-Ib
NC_054485.1	79734949	79834190	LOC121291961	minus	121291961	MHC-Ib
NC_054485.1	79782736	79815739	LOC121291964	plus	121291964	MHC-Ib
NC_054485.1	79845211	79860447	LOC121291086	minus	121291086	MHC-Ib
NC_054485.1	79888844	79898655	LOC121291120	minus	121291120
NC_054485.1	79898815	79957239	LOC121291119	plus	121291119	MHC-Ib
NC_054485.1	79963576	80011302	LOC121291118	minus	121291118	MHC-Ib
NC_054485.1	79964915	79975458	LOC121291116	minus	121291116	MHC-Ib
NC_054485.1	79979250	79985299	LOC121291121	plus	121291121
NC_054485.1	80037130	80041082	LOC121291156	minus	121291156
NC_054485.1	80042261	80048339	LOC121291252	minus	121291252	MHC-Ib
NC_054485.1	80060613	80081619	LOC121291610	plus	121291610	MHC-Ib
NC_054485.1	80090742	80100512	LOC121291254	minus	121291254	MHC-Ib
NC_054485.1	80112404	80189346	LOC121291255	plus	121291255	MHC-Ib
NC_054485.1	80195075	80210601	LOC121291663	plus	121291663	MHC-Ib
NC_054485.1	80243208	80255907	LOC121291741	plus	121291741
NC_054485.1	80270285	80270428	LOC121292082	minus	121292082
NC_054485.1	80278699	80308716	LOC121291256	plus	121291256
NC_054485.1	80355248	80367934	LOC121291062	minus	121291062
NC_054485.1	80592150	80605292	LOC121291842	minus	121291842
NC_054485.1	80623016	80636893	LOC121291257	plus	121291257	MHC-Ib
NC_054485.1	81174697	81191332	LOC121291051	plus	121291051
NC_054485.1	81221232	81270212	LOC121291994	plus	121291994	MHC-Ib
NC_054485.1	81698230	81703271	LOC121291744	plus	121291744
NC_054485.1	81713370	81721064	LOC121291258	plus	121291258	MHC-Ib
NC_054485.1	81811462	81818269	LOC121291846	plus	121291846
NC_054485.1	81836044	81836314	LOC121292050	plus	121292050
NC_054485.1	81863764	81863834	trnae-cuc	plus	121292104
NC_054485.1	81921203	81921284	trnas-cga	plus	121292105
NC_054485.1	81985054	81985135	trnas-uga	plus	121292106
NC_054485.1	82095165	82095236	trnae-cuc	minus	121292128
NC_054485.1	82101906	82116570	LOC121291885	plus	121291885
NC_054485.1	82121360	82121431	trnae-cuc	plus	121292107
NC_054485.1	82123946	82124027	trnas-aga	minus	121292129
NC_054485.1	82137600	82137671	trnad-guc	minus	121292130
NC_054485.1	82142339	82142420	trnas-aga	minus	121292131
NC_054485.1	82148701	82148772	trnad-guc	minus	121292132
NC_054485.1	82151286	82151357	trnae-uuc	plus	121292108
NC_054485.1	82153837	82153918	trnas-aga	minus	121292133
NC_054485.1	82164945	82165026	trnas-aga	minus	121292134
NC_054485.1	82211415	82211487	trnaq-cug	plus	121292109
NC_054485.1	82214690	82214761	trnad-guc	plus	121292110
NC_054485.1	82221233	82221314	trnas-aga	minus	121292136
NC_054485.1	82228197	82230960	LOC121291074	minus	121291074
NC_054485.1	82230925	82248236	LOC121291075	plus	121291075
NC_054485.1	82248568	82249437	LOC121291259	plus	121291259
NC_054485.1	82258411	82258484	trnan-guu	plus	121292111
NC_054485.1	82261464	82261535	trnah-gug	minus	121292138
NC_054485.1	82336897	82336968	trnah-gug	minus	121292139
NC_054485.1	82363019	82363090	trnah-gug	minus	121292140
NC_054485.1	82433823	82433917	trnai-uau	minus	121292141
NC_054485.1	82483048	82483177	LOC121292029	plus	121292029
NC_054485.1	82530364	82530459	trnai-uau	plus	121292112
NC_054485.1	82583939	82584010	trnat-cgu	plus	121292113
NC_054485.1	82598228	82598299	trnat-cgu	plus	121292115
NC_054485.1	82617153	82617226	trnan-guu	minus	121292142
NC_054485.1	82620351	82620422	trnah-gug	plus	121292116
NC_054485.1	82649645	82649718	trnan-guu	minus	121292143
NC_054485.1	82652341	82698972	LOC121291260	minus	121291260
NC_054485.1	82668527	82668598	trnah-gug	minus	121292144
NC_054485.1	82685254	82685325	trnah-gug	plus	121292117
NC_054485.1	82700157	82700228	trnah-gug	minus	121292145
NC_054485.1	82714867	82714938	trnah-gug	plus	121292118
NC_054485.1	82730729	82747009	LOC121291365	minus	121291365
NC_054485.1	82797819	82797890	trnah-gug	plus	121292119
NC_054485.1	82828425	82828496	trnah-gug	plus	121292120
NC_054485.1	82884806	82884877	trnah-gug	minus	121292146
NC_054485.1	82898508	82898579	trnah-gug	minus	121292147
NC_054485.1	82952550	82952623	trnan-guu	minus	121292149
NC_054485.1	82957465	82957538	trnan-guu	minus	121292150
NC_054485.1	82993758	82993829	trnah-gug	plus	121292121
NC_054485.1	82998383	82998454	trnah-gug	minus	121292151
NC_054485.1	83008643	83014427	LOC121291364	minus	121291364
NC_054485.1	83014080	83016651	LOC121291261	plus	121291261
NC_054485.1	83038857	83038928	trnah-gug	minus	121292152
NC_054485.1	83288888	83319491	LOC121291552	minus	121291552
NC_054485.1	83527652	83577972	pigc	plus	121291597
NC_054485.1	83636919	83659983	LOC121291098	minus	121291098	SLC39A7
NC_054485.1	83660313	83697456	LOC121291627	plus	121291627
NC_054485.1	83952703	83992706	LOC121291262	plus	121291262
NC_054485.1	84015871	84025762	LOC121291654	plus	121291654
NC_054485.1	84028720	84042044	LOC121291505	plus	121291505
NC_054485.1	84052846	84083519	LOC121291503	minus	121291503
NC_054485.1	84083103	84097323	LOC121291502	plus	121291502
NC_054485.1	84110791	84156629	hsd17b8	plus	121291507	HDS17B8
NC_054485.1	84157735	84166826	bbs10	minus	121291263
NC_054485.1	84190244	84284217	LOC121291565	plus	121291565	RXRB
NC_054485.1	84813622	85153228	LOC121291462	plus	121291462	COL11A2
NC_054485.1	85158058	85207302	LOC121291647	minus	121291647
NC_054485.1	85766219	85960284	LOC121291265	plus	121291265
NC_054485.1	85966617	85971247	LOC121291674	minus	121291674
NC_054485.1	86090717	86115426	LOC121291266	minus	121291266
NC_054485.1	86836197	86849331	LOC121291267	plus	121291267	MHC-Ib
NC_054485.1	86863760	86989320	LOC121291455	plus	121291455
NC_054485.1	87481726	87483129	LOC121291268	plus	121291268
NC_054485.1	87629939	87631300	LOC121291754	plus	121291754
NC_054485.1	87743609	87764129	LOC121291686	minus	121291686
NC_054485.1	87781590	88038558	LOC121291685	minus	121291685	MHC-Ib
NC_054485.1	87843774	87877808	LOC121291684	minus	121291684
NC_054485.1	87878306	87892667	LOC121291682	plus	121291682
NC_054485.1	88112706	88112869	LOC121292055	plus	121292055
NC_054485.1	88121032	88121138	LOC121292098	plus	121292098
NC_054485.1	88124891	88125972	LOC121291386	minus	121291386
NC_054485.1	88146026	88146098	trnar-ccu	minus	121292153
NC_054485.1	88157963	88165020	LOC121291269	minus	121291269
NC_054485.1	88236974	88336451	LOC121291270	plus	121291270	C4C-R
NC_054485.1	88338329	88411645	LOC121291710	minus	121291710
NC_054485.1	88358305	88358699	LOC121291711	plus	121291711
NC_054485.1	88431105	88454020	LOC121291271	plus	121291271
NC_054485.1	88474700	88642079	LOC121291513	minus	121291513	RGL-like
NC_054485.1	88566316	88566419	LOC121292022	minus	121292022
NC_054485.1	88660413	88700103	LOC121291130	plus	121291130
NC_054485.1	88708797	88719662	LOC121291272	minus	121291272
NC_054485.1	88727094	88740108	LOC121291633	plus	121291633
NC_054485.1	88795568	88899866	LOC121291273	plus	121291273	C4B-H
NC_054485.1	88939816	88943037	LOC121291849	minus	121291849
NC_054485.1	88960852	88989143	LOC121291363	minus	121291363
NC_054485.1	89016083	89023929	LOC121291142	plus	121291142
NC_054485.1	89030553	89033311	LOC121291141	minus	121291141
NC_054485.1	89074978	89177833	LOC121291562	minus	121291562
NC_054485.1	89211118	89280135	LOC121291949	plus	121291949
NC_054485.1	89227518	89266336	LOC121291951	minus	121291951
NC_054485.1	89286098	89312690	LOC121291274	minus	121291274
NC_054485.1	89318216	89326742	LOC121291952	minus	121291952
NC_054485.1	89339844	89343567	LOC121291275	plus	121291275
NC_054485.1	89376324	89421173	LOC121291276	minus	121291276
NC_054485.1	89443505	89612527	LOC121291477	plus	121291477
NC_054485.1	89649548	89655176	LOC121291277	plus	121291277
NC_054485.1	90346232	90417296	LOC121291278	plus	121291278
NC_054485.1	90404040	90404203	LOC121292024	minus	121292024
NC_054485.1	90417386	90451274	gnl1	minus	121291440
NC_054485.1	90456484	90520257	atat1	plus	121291100
NC_054485.1	90530693	90560293	ppp1r10	minus	121291484
NC_054485.1	90560670	90585542	mrps18b	plus	121291576
NC_054485.1	90586225	90665247	abcf1	minus	121291575
NC_054485.1	90679985	90709624	c19h6orf136	plus	121291864
NC_054485.1	90781379	90781548	LOC121292062	plus	121292062
NC_054485.1	90782734	90782894	LOC121292067	minus	121292067
NC_054485.1	90794570	90794712	LOC121292072	minus	121292072
NC_054485.1	90797749	90807981	LOC121291725	minus	121291725
NC_054485.1	90812543	90812702	LOC121292069	minus	121292069
NC_054485.1	90834410	90834481	trnaa-ugc	plus	121292122
NC_054485.1	90836760	90846490	LOC121291726	plus	121291726
NC_054485.1	90857050	90860873	LOC121291727	plus	121291727
NC_054485.1	90980494	90993573	LOC121291279	plus	121291279
NC_054485.1	91007090	91012813	LOC121291280	minus	121291280
NC_054485.1	91037907	91119510	gabbr1b	minus	121291603	GABBR1
NC_054485.1	91371587	91373435	sft2d3	plus	121291997
NC_054485.1	91588440	91639085	sh3bp5lb	minus	121291521
NC_054485.1	91634992	91719669	gtf2h4	plus	121291519
NC_054485.1	91735945	91751912	LOC121291520	plus	121291520
NC_054485.1	91769463	91785295	ppp1r11	plus	121291522
NC_054485.1	91851862	91897861	vars2	plus	121291518
NC_054485.1	91910374	92058973	mgat1b	minus	121291944
NC_054485.1	92064085	92071229	polr1h	minus	121291425
NC_054485.1	92074062	92115468	dhx16	minus	121291424	DHX16
NC_054485.1	92126587	92164909	LOC121291856	minus	121291856
NC_054485.1	92182956	92220529	LOC121291139	minus	121291139
NC_054485.1	92232069	92232211	LOC121292064	plus	121292064
NC_054485.1	92238908	92253619	ccdc105	plus	121291281
NC_054485.1	92257095	92270427	rps5	plus	121291851
NC_054485.1	92275480	92374884	LOC121291483	plus	121291483
NC_054485.1	92285283	92304171	LOC121291482	minus	121291482
NC_054485.1	92327692	92345785	LOC121291481	minus	121291481	NRM
NC_054485.1	94175162	94186847	LOC121291644	plus	121291644
NC_054485.1	94178060	94186447	LOC121291643	minus	121291643
NC_054485.1	94210392	94319590	LOC121291639	plus	121291639
NC_054485.1	94305496	94344365	LOC121291642	minus	121291642
NC_054485.1	94400588	94409578	LOC121291948	plus	121291948
NC_054485.1	94409740	94483214	LOC121291947	minus	121291947
NC_054485.1	94501667	94517964	LOC121291658	minus	121291658
NC_054485.1	94575391	94585955	LOC121291834	minus	121291834
NC_054485.1	94591132	94610036	LOC121291818	plus	121291818
NC_054485.1	94764469	94793883	LOC121291131	plus	121291131
NC_054485.1	94797782	94843805	LOC121291069	plus	121291069
NC_054485.1	94829851	94860545	LOC121291068	minus	121291068
NC_054485.1	94967840	94977301	LOC121291144	plus	121291144
NC_054485.1	95028602	95031816	LOC121291974	plus	121291974
NC_054485.1	95116499	95156732	LOC121291884	minus	121291884
NC_054485.1	95196725	95225647	LOC121291877	minus	121291877
NC_054485.1	95269511	95269658	LOC121292077	minus	121292077
NC_054485.1	95283223	95402963	LOC121291109	plus	121291109
NC_054485.1	95419152	95484696	LOC121291659	plus	121291659
NC_054485.1	95468097	95531019	LOC121291660	minus	121291660
NC_054485.1	95602192	95697840	LOC121291391	minus	121291391
NC_054485.1	95656813	95656959	LOC121292080	plus	121292080
NC_054485.1	95673249	95778877	LOC121291389	minus	121291389
NC_054485.1	95710076	95710217	LOC121292076	plus	121292076
NC_054485.1	95791113	95791254	LOC121292074	plus	121292074
NC_054485.1	95803703	95841832	LOC121291394	minus	121291394
NC_054485.1	95861603	95882909	LOC121291282	minus	121291282
NC_054485.1	96016379	96016540	LOC121292060	minus	121292060
NC_054485.1	96036000	96062201	LOC121291390	plus	121291390
NC_054485.1	96118953	96119117	LOC121292078	minus	121292078
NC_054485.1	96143754	96166261	LOC121291283	plus	121291283
NC_054485.1	96228590	96274087	LOC121291396	plus	121291396
NC_054485.1	96279305	96284307	LOC121291397	minus	121291397
NC_054485.1	96316447	96363285	LOC121291395	minus	121291395
NC_054485.1	96372327	96387395	LOC121291393	minus	121291393
NC_054485.1	96391024	96406479	LOC121291871	minus	121291871
NC_054485.1	96411603	96418310	LOC121291284	minus	121291284	TRIM
NC_054485.1	96419993	96422546	LOC121291872	minus	121291872
NC_054485.1	96477172	96507275	LOC121291285	plus	121291285
NC_054485.1	96549067	96687814	LOC121291134	plus	121291134	NOTCH4
NC_054485.1	96700754	96723125	LOC121291648	minus	121291648
NC_054485.1	96735038	96798161	LOC121291111	minus	121291111
NC_054485.1	96831458	96918287	LOC121291372	plus	121291372	PBX2
NC_054485.1	97329435	97340166	LOC121291921	plus	121291921
NC_054485.1	97368773	97390603	LOC121291561	plus	121291561
NC_054485.1	97663654	97670677	LOC121291601	plus	121291601
NC_054485.1	97896532	97897422	LOC121291286	minus	121291286
NC_054485.1	98203244	98204137	LOC121291287	minus	121291287
NC_054485.1	98369678	98370634	LOC121291288	minus	121291288
NC_054485.1	98433602	98434492	LOC121291289	minus	121291289
NC_054485.1	98488079	98492213	LOC121291290	minus	121291290
NC_054485.1	98575584	98640822	LOC121291291	minus	121291291
NC_054485.1	98608528	98613445	LOC121291827	plus	121291827
NC_054485.1	98645096	98666155	LOC121291826	minus	121291826
NC_054485.1	98665937	98705564	LOC121291828	plus	121291828
NC_054485.1	98730361	98758398	LOC121291998	minus	121291998
NC_054485.1	99429004	100147125	LOC121291651	plus	121291651
NC_054485.1	100718710	100728356	LOC121291094	minus	121291094
NC_054485.1	100743042	100769216	LOC121291543	minus	121291543	ZBTB22
NC_054485.1	100778500	100801497	LOC121291292	plus	121291292
NC_054485.1	100836405	100883048	LOC121292012	minus	121292012
NC_054485.1	100912393	100917519	grcc10	minus	121291707
NC_054485.1	100918675	100957144	LOC121291293	minus	121291293
NC_054485.1	101013624	101013759	LOC121292079	plus	121292079
NC_054485.1	101019392	101029617	LOC121291909	minus	121291909
NC_054485.1	101053446	101070185	LOC121291294	minus	121291294
NC_054485.1	101113721	101127290	rps18	minus	121291081	RPS18
NC_054485.1	101127912	101140286	LOC121291295	minus	121291295
NC_054485.1	101299451	101306603	LOC121291904	plus	121291904
NC_054485.1	101318294	101328255	LOC121291296	minus	121291296
NC_054485.1	101381646	101381788	LOC121292065	plus	121292065
NC_054485.1	101386710	101415997	LOC121291106	minus	121291106
NC_054485.1	101434110	101528878	LOC121291464	minus	121291464
NC_054485.1	101537857	101567564	LOC121291297	plus	121291297
NC_054485.1	101580812	101617578	LOC121291480	minus	121291480
NC_054485.1	101654987	101669176	LOC121291732	plus	121291732
NC_054485.1	101678291	101679400	c19h6orf47	plus	121291829
NC_054485.1	101713414	101837665	prrc2a	minus	121291399	PRRC2A
NC_054485.1	101866944	101893931	LOC121291574	plus	121291574	AIF1
NC_054485.1	101912584	101931499	LOC121291731	plus	121291731	NCR3
NC_054485.1	102114360	102135627	LOC121291652	plus	121291652	NCR3
NC_054485.1	102156463	102173239	LOC121291149	minus	121291149	NCR3
NC_054485.1	102178799	102190098	LOC121291708	minus	121291708	NCR3
NC_054485.1	102288335	102302976	LOC121291923	plus	121291923	NCR3
NC_054485.1	102320567	102326001	LOC121291359	plus	121291359
NC_054485.1	102328818	102383459	LOC121291942	minus	121291942	DDAH2
NC_054485.1	102403161	102403316	LOC121292068	plus	121292068
NC_054485.1	102417445	102425969	LOC121291554	plus	121291554
NC_054485.1	102500981	102501087	LOC121292096	minus	121292096
NC_054485.1	102505450	102505556	LOC121292097	minus	121292097
NC_054485.1	102519448	102520935	LOC121291298	plus	121291298
NC_054485.1	102525058	102525212	LOC121292058	minus	121292058
NC_054485.1	102655836	102724730	slc44a4	minus	121291879	SLC44A4
NC_054485.1	102739892	102827054	ehmt2	minus	121291901	EHMT2
NC_054485.1	102826809	102850724	LOC121291299	plus	121291299
NC_054485.1	102850977	102868970	LOC121291903	plus	121291903
NC_054485.1	102875281	103329249	LOC121291772	plus	121291772	C2/Bf
NC_054485.1	103347172	103409975	LOC121291899	plus	121291899	C2/Bf
NC_054485.1	103412809	103582242	skiv2l	minus	121291632	SKIV2L
NC_054485.1	103582579	103610926	nelfe	plus	121291916	NELFE
NC_054485.1	103619654	103625990	LOC121291300	minus	121291300
NC_054485.1	103672031	103869150	LOC121291302	plus	121291302
NC_054485.1	103688024	103700673	LOC121291581	minus	121291581
NC_054485.1	103732656	103741573	LOC121291301	minus	121291301
NC_054485.1	103761243	103767175	LOC121291582	minus	121291582
NC_054485.1	103874899	103890704	LOC121291303	plus	121291303
NC_054485.1	103877199	103886858	LOC121291585	minus	121291585
NC_054485.1	103906833	103909890	LOC121291584	plus	121291584
NC_054485.1	103913078	103937132	zcchc17	plus	121291586
NC_054485.1	103969965	103972805	LOC121291583	minus	121291583
NC_054485.1	104057918	104076593	LOC121291304	plus	121291304
NC_054485.1	104239849	104264184	LOC121291155	plus	121291155
NC_054485.1	104267401	104376450	atf6b	plus	121291153	ATF6B
NC_054485.1	104391181	104416930	LOC121291666	minus	121291666
NC_054485.1	104424460	104464529	LOC121291866	plus	121291866
NC_054485.1	104467648	104564538	LOC121291305	plus	121291305
NC_054485.1	104570722	104572373	LOC121291882	plus	121291882
NC_054485.1	104577728	104591661	LOC121291824	plus	121291824
NC_054485.1	104626571	104642334	LOC121291306	plus	121291306
NC_054485.1	104661864	104677115	LOC121291307	plus	121291307	CYP21A2
NC_054485.1	104694487	104919411	LOC121291414	minus	121291414	TNXB
NC_054485.1	104910371	104910442	trnaw-cca	minus	121292103
NC_054485.1	105110071	105127817	LOC121291308	minus	121291308
NC_054485.1	105128622	105137468	LOC121291677	minus	121291677
NC_054485.1	105144320	105174125	LOC121291592	minus	121291592
NC_054485.1	105204831	105286388	LOC121291733	plus	121291733
NC_054485.1	105312006	105615407	LOC121291467	plus	121291467
NC_054485.1	105630148	105747554	LOC121291309	plus	121291309
NC_054485.1	105769535	105771488	LOC121291310	plus	121291310
NC_054485.1	105790485	105844271	LOC121291311	minus	121291311
NC_054485.1	105998534	106022028	LOC121291312	minus	121291312	MOG
NC_054485.1	106097418	106105785	LOC121291313	minus	121291313
NC_054485.1	106245676	106290497	ppt2b	minus	121291812	PPT2
NC_054485.1	106303988	106342228	LOC121291054	plus	121291054
NC_054485.1	106344201	106369250	LOC121291055	plus	121291055
NC_054485.1	106633515	106641304	LOC121291314	plus	121291314	PRRT1
NC_054485.1	106656374	106699812	LOC121291315	plus	121291315	PRRT1
NC_054485.1	106755833	106780956	LOC121291316	minus	121291316
NC_054485.1	106801249	106807912	LOC121291825	plus	121291825
NC_054485.1	106809124	106847589	LOC121291606	minus	121291606
NC_054485.1	106850250	106851883	LOC121291609	plus	121291609
NC_054485.1	106850300	106855452	LOC121291607	minus	121291607
NC_054485.1	106859652	106880459	neu1	minus	121291093	NEU1
NC_054485.1	107042772	107045208	LOC121291317	minus	121291317
NC_054485.1	107052776	107073061	LOC121291318	plus	121291318
NC_054485.1	107075301	107085221	LOC121291910	plus	121291910
NC_054485.1	107268499	107272546	LOC121291615	plus	121291615	LTA-C
NC_054485.1	107289852	107293196	LOC121291905	plus	121291905	LTA-C
NC_054485.1	107308606	107311481	LOC121291320	minus	121291320	LTA-C
NC_054485.1	107316880	107319541	LOC121291321	minus	121291321	LTA-C
NC_054485.1	107337013	107341043	LOC121291722	minus	121291722	LTA-A
NC_054485.1	107348537	107352003	LOC121291322	minus	121291322	LTA-B
NC_054485.1	107647378	107662015	LOC121291323	minus	121291323	TNFSF33
NC_054485.1	107879367	107912126	LOC121291734	minus	121291734	TNFSF32
NC_054485.1	107965037	107984196	LOC121291125	minus	121291125	LTA-B
NC_054485.1	108071259	108071361	LOC121292020	minus	121292020
NC_054485.1	108078161	108309923	LOC121291897	plus	121291897	GPSM3
NC_054485.1	108301462	108305117	LOC121291898	minus	121291898
NC_054485.1	108332262	108338625	LOC121291912	minus	121291912
NC_054485.1	108556270	108514663	UrIg		not annotated	UrIg
NC_054485.1	108580519	108587804	LOC121291324	plus	121291324
NC_054485.1	108599799	108771585	LOC121291325	minus	121291325
NC_054485.1	108789658	108818480	LOC121291326	minus	121291326
NC_054485.1	108925162	108936128	LOC121291900	plus	121291900
NC_054485.1	108946931	109005450	LOC121291327	plus	121291327
NC_054485.1	109135654	109165347	LOC121291328	plus	121291328
NC_054485.1	109216925	109250052	LOC121291329	minus	121291329
NC_054485.1	109482752	109491794	LOC121291472	minus	121291472
NC_054485.1	109510477	109524164	LOC121291471	minus	121291471
NC_054485.1	109542048	109671991	LOC121291814	minus	121291814
NC_054485.1	109685672	109725669	LOC121291953	minus	121291953
NC_054485.1	109745195	109782071	LOC121291331	minus	121291331
NC_054485.1	109771887	109782224	LOC121291411	minus	121291411
NC_054485.1	109782270	109788350	LOC121291412	plus	121291412
NC_054485.1	109886588	109913090	LOC121291410	minus	121291410
NC_054485.1	109896792	109896895	LOC121292101	minus	121292101
NC_054485.1	109916295	109938502	LOC121291409	minus	121291409
NC_054485.1	109956035	109999635	LOC121291713	minus	121291713
NC_054485.1	110022141	110074019	LOC121291712	minus	121291712
NC_054485.1	110104822	110105934	LOC121291883	minus	121291883
NC_054485.1	110265182	110279670	LOC121291443	plus	121291443
NC_054485.1	110294867	110311654	LOC121291724	plus	121291724
NC_054485.1	110316812	110394270	mdc1	plus	121291588
NC_054485.1	110401379	110442847	cchcr1	minus	121291589
NC_054485.1	110449593	110467511	tcf19l	plus	121291993
NC_054485.1	110472616	110501563	LOC121291332	minus	121291332
NC_054485.1	110595927	110598393	LOC121291694	minus	121291694
NC_054485.1	110603838	110606250	LOC121291653	minus	121291653	HSPA
NC_054485.1	110611693	110614105	LOC121291650	minus	121291650	HSPA
NC_054485.1	110619548	110621960	LOC121291649	minus	121291649	HSPA
NC_054485.1	110627403	110629815	LOC121291630	minus	121291630	HSPA
NC_054485.1	110635260	110637672	LOC121291628	minus	121291628	HSPA
NC_054485.1	110643117	110645529	LOC121291655	minus	121291655	HSPA
NC_054485.1	110650733	110653145	LOC121291637	minus	121291637	HSPA
NC_054485.1	110658349	110660761	LOC121291638	minus	121291638	HSPA
NC_054485.1	110665965	110668377	LOC121291636	minus	121291636	HSPA
NC_054485.1	110673987	110676487	LOC121291333	minus	121291333
NC_054485.1	110687633	110690167	LOC121291508	minus	121291508	HSPA
NC_054485.1	110700992	110719636	LOC121291976	plus	121291976
NC_054485.1	110735576	110737501	LOC121291991	plus	121291991
NC_054485.1	110740562	110742637	LOC121291050	plus	121291050
NC_054485.1	110754986	110771523	smx5	plus	121291591
NC_054485.1	110798555	110798964	LOC121291334	minus	121291334
NC_054485.1	110802917	110803591	LOC121291335	minus	121291335
NC_054485.1	110805589	110806323	LOC121291336	minus	121291336
NC_054485.1	110810386	110810736	LOC121291382	minus	121291382
NC_054485.1	110824737	110825093	LOC121291380	plus	121291380
NC_054485.1	110826010	110826420	LOC121291378	plus	121291378
NC_054485.1	110831931	110832323	LOC121291337	minus	121291337
NC_054485.1	110842650	110843036	LOC121291338	minus	121291338
NC_054485.1	110844460	110845113	LOC121291339	minus	121291339
NC_054485.1	110872669	110873806	LOC121291376	plus	121291376
NC_054485.1	110876919	110877545	LOC121291340	plus	121291340
NC_054485.1	110881183	110881821	LOC121291341	plus	121291341
NC_054485.1	110896237	110982627	vars1	plus	121291374
NC_054485.1	110989187	111000833	LOC121291377	minus	121291377
NC_054485.1	111008987	111088188	LOC121291375	minus	121291375
NC_054485.1	111107885	111108235	LOC121291381	minus	121291381
NC_054485.1	111112943	111113254	LOC121291383	minus	121291383
NC_054485.1	111119482	111120021	LOC121291379	plus	121291379
NC_054485.1	111122125	111122751	LOC121291342	plus	121291342
NC_054485.1	111126596	111127473	LOC121291343	plus	121291343
NC_054485.1	111134445	111135086	LOC121291346	plus	121291346
NC_054485.1	111136100	111136489	LOC121291347	plus	121291347
NC_054485.1	111151617	111152006	LOC121291348	plus	121291348
NC_054485.1	111162749	111163060	LOC121291384	plus	121291384
NC_054485.1	111167506	111168144	LOC121291349	minus	121291349
NC_054485.1	111173709	111186620	LOC121291090	plus	121291090
NC_054485.1	111200782	111241940	LOC121291721	minus	121291721
NC_054485.1	111266451	111315480	LOC121291714	minus	121291714
NC_054485.1	111337895	111405764	abhd16a	minus	121291880
NC_054485.1	111433512	111465189	LOC121291873	plus	121291873
NC_054485.1	111467629	111491346	nfkbil1	minus	121291874
NC_054485.1	111490585	111556902	csnk2b	plus	121291875	CSNK2B
NC_054485.1	111643574	111643660	trnastop-uca	plus	121292123
NC_054485.1	111781682	111794055	LOC121291083	plus	121291083
NC_054485.1	111810514	111813273	LOC121291350	minus	121291350
NC_054485.1	112111191	112160391	LOC121291351	plus	121291351
NC_054485.1	112173899	112261632	lypc	minus	121291352
NC_054485.1	112302839	112354572	clic1	plus	121292010	CLIC1
NC_054485.1	112462536	112539191	LOC121291533	minus	121291533	TAPBP
NC_054485.1	112545736	112595522	LOC121291738	minus	121291738
NC_054485.1	112737110	112777597	si:ch73-95l15.5	plus	121291152
NC_054485.1	112780151	112795431	LOC121291767	plus	121291767
NC_054485.1	113013641	113048675	LOC121291353	plus	121291353
NC_054485.1	113069210	113105555	LOC121291354	plus	121291354
NC_054485.1	113215073	113257044	LOC121291355	plus	121291355
NC_054485.1	113275172	113282070	gpank1	minus	121291104
NC_054485.1	113282270	113333939	vps52	plus	121291739	VPS52
NC_054485.1	113441584	113443046	LOC121291356	minus	121291356
NC_054485.1	113464106	113519340	LOC121291357	minus	121291357
NC_054485.1	113586274	113590483	LOC121291819	plus	121291819
NC_054485.1	113592277	113808163	LOC121291876	minus	121291876
NC_054485.1	113827414	113849935	LOC121291820	minus	121291820
NC_054485.1	113852283	113910191	daxx	plus	121291419	DAXX
NC_054485.1	113911744	114000626	LOC121291358	minus	121291358
NC_054485.1	114013429	114030609	c19h11orf98	plus	121291683
NC_054485.1	114034103	114065810	kifc1	minus	121291919	KIFC1
NC_054485.1	114093228	114133230	LOC121291981	minus	121291981
NC_054485.1	114138458	114146371	LOC121291985	minus	121291985
NC_054485.1	114173895	114189132	ercc6l	plus	121291983
NC_054485.1	114195161	114274987	rnf5	minus	121291984	RNF5
NC_054485.1	114501895	114522427	LOC121291140	minus	121291140
NC_054485.1	114528310	114539696	LOC121291132	minus	121291132	SLAMF
NC_054485.1	114591920	114755223	wdr46	plus	121291614	WDR46
NC_054485.1	114879159	115034363	b3galt4	minus	121291805	B3GALT4
NC_054485.1	115186612	115409303	pfdn6	plus	121291675
NC_054485.1	115472571	115613256	LOC121291862	plus	121291862

## Sheet: Sup File 2 - Catshark chr37
Catshark Scyliorhinus canicula chromosome 37
Genes, NCBI Scyliorhinus canicula Annotation Release 100, 2021-01-06
Accession	Start	Stop	Gene symbol	Strand	NCBI Gene ID	Observation
NC_052158.1	41614	91872	LOC119976574	plus	119976574
NC_052158.1	337304	390981	LOC119976409	plus	119976409
NC_052158.1	511102	856317	LOC119975795	plus	119975795
NC_052158.1	794269	804318	LOC119975794	minus	119975794
NC_052158.1	822896	842506	LOC119975796	minus	119975796
NC_052158.1	908236	945381	LOC119976411	plus	119976411
NC_052158.1	1079802	1115047	daxx	minus	119975518	DAXX
NC_052158.1	1122293	1133503	LOC119976252	plus	119976252
NC_052158.1	1226792	1260181	LOC119975875	plus	119975875
NC_052158.1	1246739	1275125	kifc1	minus	119975874	KIF1C
NC_052158.1	1282557	1310271	LOC119976412	minus	119976412
NC_052158.1	1316277	1352077	LOC119976437	plus	119976437
NC_052158.1	1368868	1372305	LOC119976413	minus	119976413
NC_052158.1	1408451	1497163	LOC119976718	minus	119976718
NC_052158.1	1536712	1544597	gpank1	plus	119976195
NC_052158.1	1555458	1565655	LOC119976194	minus	119976194
NC_052158.1	1619747	1630457	LOC119976790	plus	119976790
NC_052158.1	1746161	1756701	LOC119976286	plus	119976286
NC_052158.1	1779360	1798134	LOC119976052	minus	119976052
NC_052158.1	1825863	1871198	csnk2b	minus	119976414	CSNK2B
NC_052158.1	1894760	1976035	abhd16a	plus	119976075
NC_052158.1	2013129	2034443	LOC119976415	plus	119976415
NC_052158.1	2036276	2064988	LOC119975401	plus	119975401
NC_052158.1	2100975	2101589	LOC119976416	plus	119976416
NC_052158.1	2105612	2105923	LOC119976417	minus	119976417
NC_052158.1	2116892	2117621	LOC119975957	minus	119975957
NC_052158.1	2130372	2130818	LOC119976419	minus	119976419
NC_052158.1	2137577	2137684	LOC119976889	minus	119976889
NC_052158.1	2158553	2160575	LOC119975955	minus	119975955
NC_052158.1	2161523	2162703	LOC119975961	minus	119975961
NC_052158.1	2166554	2167327	LOC119975960	plus	119975960
NC_052158.1	2193007	2227252	LOC119975953	plus	119975953
NC_052158.1	2246057	2265109	LOC119975952	plus	119975952
NC_052158.1	2277928	2349569	vars1	minus	119976420
NC_052158.1	2370040	2373346	LOC119975962	plus	119975962
NC_052158.1	2382092	2388779	LOC119976421	minus	119976421
NC_052158.1	2414407	2414992	LOC119975959	plus	119975959
NC_052158.1	2429573	2430478	LOC119975956	plus	119975956
NC_052158.1	2436841	2437388	LOC119975954	minus	119975954
NC_052158.1	2438176	2438918	LOC119975958	minus	119975958
NC_052158.1	2481550	2482268	LOC119976355	plus	119976355
NC_052158.1	2538249	2553099	smx5	minus	119976044
NC_052158.1	2572591	2575141	LOC119975699	minus	119975699
NC_052158.1	2578650	2581018	LOC119975700	minus	119975700
NC_052158.1	2587363	2626372	LOC119976050	minus	119976050
NC_052158.1	2587363	2589727	LOC119976049	minus	119976049
NC_052158.1	2623899	2626226	LOC119976051	minus	119976051
NC_052158.1	2639451	2658242	LOC119975915	plus	119975915
NC_052158.1	2667894	2670365	LOC119975922	plus	119975922
NC_052158.1	2682312	2738150	LOC119976768	plus	119976768
NC_052158.1	2837788	2889745	cchcr1	plus	119976065
NC_052158.1	2911793	2928055	LOC119976426	plus	119976426
NC_052158.1	2936211	2986368	LOC119976427	minus	119976427
NC_052158.1	2992485	3003241	LOC119975931	minus	119975931
NC_052158.1	3024155	3044022	LOC119975861	minus	119975861
NC_052158.1	3133398	3134308	LOC119976232	plus	119976232
NC_052158.1	3159169	3204401	LOC119976080	plus	119976080
NC_052158.1	3216857	3230978	LOC119976162	plus	119976162
NC_052158.1	3240166	3255480	LOC119976602	plus	119976602
NC_052158.1	3282251	3288239	LOC119976171	plus	119976171
NC_052158.1	3291261	3309983	LOC119976801	plus	119976801
NC_052158.1	3336942	3424486	LOC119975833	plus	119975833
NC_052158.1	3388384	3406952	LOC119975825	minus	119975825
NC_052158.1	3430245	3493384	LOC119976429	minus	119976429
NC_052158.1	3508572	3529171	LOC119975836	plus	119975836
NC_052158.1	3560800	3670497	LOC119976431	plus	119976431
NC_052158.1	3695637	3714004	LOC119975845	plus	119975845
NC_052158.1	3743827	3770408	LOC119975847	plus	119975847
NC_052158.1	3801007	3840410	LOC119975843	plus	119975843
NC_052158.1	3860066	3881365	LOC119975838	plus	119975838
NC_052158.1	3957097	3958969	LOC119975855	minus	119975855
NC_052158.1	3967805	3994743	LOC119975826	minus	119975826
NC_052158.1	4040286	4042845	LOC119975852	minus	119975852
NC_052158.1	4050977	4073592	LOC119975849	minus	119975849
NC_052158.1	4137696	4160288	LOC119975827	plus	119975827
NC_052158.1	4168672	4171193	LOC119975854	plus	119975854
NC_052158.1	4264057	4274834	LOC119975820	plus	119975820
NC_052158.1	4324156	4327578	LOC119975842	plus	119975842
NC_052158.1	4327802	4344672	LOC119976432	plus	119976432
NC_052158.1	4344865	4370082	LOC119976433	minus	119976433
NC_052158.1	4376426	4388341	LOC119976434	minus	119976434
NC_052158.1	4421873	4451255	LOC119975824	minus	119975824
NC_052158.1	4492679	4505502	LOC119975822	minus	119975822
NC_052158.1	4535263	4535700	LOC119975848	minus	119975848
NC_052158.1	4539378	4952577	LOC119975844	minus	119975844
NC_052158.1	4565130	4585606	LOC119975831	plus	119975831
NC_052158.1	4624684	4651866	LOC119975829	plus	119975829
NC_052158.1	4665185	4758215	LOC119976435	plus	119976435
NC_052158.1	4803894	4828857	LOC119975830	plus	119975830
NC_052158.1	4990080	5011198	LOC119975835	minus	119975835
NC_052158.1	5049525	5079469	LOC119975823	plus	119975823
NC_052158.1	5184810	5201380	LOC119975839	plus	119975839
NC_052158.1	5253400	5277380	LOC119975834	plus	119975834
NC_052158.1	5299731	5331937	LOC119975837	plus	119975837
NC_052158.1	5338914	5342184	LOC119975851	plus	119975851
NC_052158.1	5366230	5398005	LOC119975821	plus	119975821
NC_052158.1	5425902	5444296	LOC119975850	plus	119975850
NC_052158.1	5460468	5463430	LOC119975853	plus	119975853
NC_052158.1	5539104	5580242	LOC119975819	plus	119975819
NC_052158.1	5610110	5654106	LOC119975840	plus	119975840
NC_052158.1	5718757	5749457	LOC119975832	minus	119975832
NC_052158.1	5795184	5821599	LOC119975841	plus	119975841
NC_052158.1	5827162	5827486	LOC119976436	minus	119976436
NC_052158.1	5838167	5862781	LOC119976244	plus	119976244
NC_052158.1	5883425	5924219	LOC119976138	minus	119976138
NC_052158.1	5938606	5947729	LOC119976294	plus	119976294
NC_052158.1	6047031	6058856	LOC119976103	plus	119976103
NC_052158.1	6082848	6222156	LOC119976287	minus	119976287
NC_052158.1	6354923	6377095	LOC119976208	plus	119976208
NC_052158.1	6411706	6427380	LOC119976471	minus	119976471
NC_052158.1	6464236	6468802	LOC119976438	plus	119976438
NC_052158.1	6743235	6746834	LOC119976439	plus	119976439
NC_052158.1	6756294	6763564	LOC119976203	plus	119976203
NC_052158.1	6794175	6796699	LOC119976440	minus	119976440
NC_052158.1	6816525	6820443	LOC119975413	minus	119975413
NC_052158.1	7077001	7092442	LOC119976441	minus	119976441
NC_052158.1	7098318	7109959	LOC119976442	minus	119976442
NC_052158.1	7132433	7167329	neu1	plus	119976298
NC_052158.1	7169454	7178602	atp6v1g1	plus	119976303
NC_052158.1	7184412	7221268	LOC119976299	plus	119976299
NC_052158.1	7223431	7227708	LOC119976304	minus	119976304
NC_052158.1	7258175	7289428	LOC119976295	plus	119976295
NC_052158.1	7313173	7317223	LOC119976305	minus	119976305
NC_052158.1	7347426	7380218	LOC119976300	minus	119976300	PRRT1
NC_052158.1	7420453	7539927	LOC119976301	minus	119976301	PRRT1
NC_052158.1	7580030	7597719	LOC119976302	minus	119976302
NC_052158.1	7615659	7649214	LOC119976297	minus	119976297
NC_052158.1	7655498	7664262	LOC119976296	minus	119976296
NC_052158.1	7692575	7693573	LOC119976445	minus	119976445
NC_052158.1	7708549	7799829	LOC119976447	minus	119976447
NC_052158.1	7809372	7872036	LOC119976048	minus	119976048
NC_052158.1	7893275	7906318	LOC119976448	plus	119976448	PPT2
NC_052158.1	7909322	7916917	LOC119976601	plus	119976601
NC_052158.1	8011941	8087789	LOC119976449	plus	119976449
NC_052158.1	8114444	8159591	LOC119976454	plus	119976454
NC_052158.1	8159719	8264120	LOC119976455	minus	119976455
NC_052158.1	8290448	8325501	LOC119976630	plus	119976630
NC_052158.1	8372511	8475839	LOC119976631	minus	119976631
NC_052158.1	8504192	8549406	LOC119976458	minus	119976458
NC_052158.1	8605713	8630384	LOC119976633	minus	119976633
NC_052158.1	8672838	8829164	LOC119976459	minus	119976459
NC_052158.1	9172276	9175935	LOC119975783	plus	119975783
NC_052158.1	9295047	9516113	LOC119975785	plus	119975785	TNXB
NC_052158.1	9544706	9561228	LOC119976237	minus	119976237	CYP21A2
NC_052158.1	9601883	9616877	LOC119976460	minus	119976460
NC_052158.1	9681886	9694593	LOC119976741	minus	119976741
NC_052158.1	9721276	9831185	LOC119976461	minus	119976461
NC_052158.1	9739820	9761185	LOC119975749	minus	119975749
NC_052158.1	9803552	9803626	trnan-guu	plus	119976954
NC_052158.1	9840737	9852193	LOC119976464	minus	119976464
NC_052158.1	9869178	9890091	LOC119976466	plus	119976466
NC_052158.1	9900093	9941732	LOC119975740	plus	119975740
NC_052158.1	10010457	10040940	LOC119975733	plus	119975733
NC_052158.1	10043667	10047438	LOC119975753	plus	119975753
NC_052158.1	10084331	10308181	LOC119976467	plus	119976467
NC_052158.1	10121330	10123983	LOC119975752	plus	119975752
NC_052158.1	10186718	10187683	LOC119975750	plus	119975750
NC_052158.1	10309122	10326664	LOC119975746	plus	119975746
NC_052158.1	10358729	10457902	LOC119976468	plus	119976468
NC_052158.1	10394657	10402110	LOC119975743	plus	119975743
NC_052158.1	10465085	10477804	LOC119976469	plus	119976469
NC_052158.1	10477875	10512105	LOC119975727	plus	119975727
NC_052158.1	10519054	10519169	LOC119976870	plus	119976870
NC_052158.1	10530932	10619292	atf6b	minus	119975726	ATF6B
NC_052158.1	10635697	10655958	LOC119975730	minus	119975730
NC_052158.1	10669741	10671801	LOC119975754	minus	119975754
NC_052158.1	10677826	10695198	LOC119976472	minus	119976472
NC_052158.1	10716129	10751499	LOC119976473	plus	119976473
NC_052158.1	10758925	10765749	LOC119975734	plus	119975734
NC_052158.1	10779564	10792435	LOC119976475	minus	119976475
NC_052158.1	10803895	10822690	LOC119975737	minus	119975737
NC_052158.1	10837903	10854796	LOC119975728	minus	119975728
NC_052158.1	11011460	11016142	LOC119975741	minus	119975741
NC_052158.1	11039629	11046592	LOC119976476	minus	119976476
NC_052158.1	11050955	11067703	LOC119975736	plus	119975736
NC_052158.1	11209692	11216129	LOC119975738	plus	119975738
NC_052158.1	11227132	11231544	LOC119975731	plus	119975731
NC_052158.1	11257984	11267027	LOC119975739	minus	119975739
NC_052158.1	11275192	11281286	LOC119975747	minus	119975747
NC_052158.1	11282154	11315151	LOC119976477	minus	119976477
NC_052158.1	11318800	11327131	LOC119975751	minus	119975751
NC_052158.1	11328510	11435280	LOC119976479	minus	119976479
NC_052158.1	11469835	11480834	LOC119976481	minus	119976481
NC_052158.1	11491595	11556819	LOC119976482	minus	119976482
NC_052158.1	11612479	11644468	LOC119975735	minus	119975735
NC_052158.1	11661324	11683134	LOC119975729	minus	119975729
NC_052158.1	11697333	11756521	LOC119976483	minus	119976483
NC_052158.1	11789800	11806443	LOC119976484	minus	119976484
NC_052158.1	11812478	11813753	LOC119975748	minus	119975748
NC_052158.1	11825569	11839129	LOC119976485	minus	119976485
NC_052158.1	11855325	11868490	LOC119976486	minus	119976486
NC_052158.1	11904216	11914341	LOC119975430	plus	119975430
NC_052158.1	11922925	11932920	LOC119975442	minus	119975442
NC_052158.1	11935394	11944116	LOC119975434	plus	119975434
NC_052158.1	11960003	11966556	LOC119975432	minus	119975432
NC_052158.1	11976413	11986139	LOC119975433	plus	119975433
NC_052158.1	11995754	11995862	LOC119976893	plus	119976893
NC_052158.1	11998586	12002006	LOC119975436	plus	119975436
NC_052158.1	12020458	12023009	LOC119975441	minus	119975441
NC_052158.1	12028289	12047900	LOC119975439	plus	119975439
NC_052158.1	12053541	12066768	LOC119975435	minus	119975435
NC_052158.1	12079060	12119151	LOC119975437	minus	119975437
NC_052158.1	12128678	12152409	zcchc17	minus	119975440
NC_052158.1	12160934	12163431	LOC119975438	plus	119975438
NC_052158.1	12174151	12180161	LOC119975431	minus	119975431
NC_052158.1	12180277	12180987	LOC119975443	plus	119975443
NC_052158.1	12206582	12224678	LOC119976773	minus	119976773
NC_052158.1	12245689	12251893	LOC119976245	minus	119976245
NC_052158.1	12255085	12264729	LOC119976709	plus	119976709
NC_052158.1	12277737	12308846	LOC119976551	minus	119976551
NC_052158.1	12348257	12358646	LOC119975450	plus	119975450
NC_052158.1	12365351	12389163	LOC119975451	minus	119975451
NC_052158.1	12445700	12502890	LOC119976141	plus	119976141
NC_052158.1	12509210	12533488	nelfe	minus	119976753	NELFE
NC_052158.1	12533624	12610876	skiv2l	plus	119976751	SKIV2L
NC_052158.1	12613463	12676428	LOC119976752	minus	119976752	C2/Bf
NC_052158.1	12699449	12809018	LOC119976391	minus	119976391	C2/Bf
NC_052158.1	12814265	12822111	LOC119976307	minus	119976307
NC_052158.1	12842385	12845811	LOC119976570	minus	119976570
NC_052158.1	12862969	12875681	LOC119975702	minus	119975702
NC_052158.1	12875319	12963152	LOC119975701	plus	119975701	EHMT2
NC_052158.1	12984265	13089880	LOC119976488	plus	119976488	SLC44A4
NC_052158.1	13150358	13163427	LOC119976443	minus	119976443
NC_052158.1	13201621	13278338	LOC119976017	plus	119976017	DDAH2
NC_052158.1	13281122	13293111	LOC119976535	minus	119976535
NC_052158.1	13303725	13316010	LOC119976619	minus	119976619
NC_052158.1	13450955	13455397	LOC119976622	plus	119976622
NC_052158.1	13456384	13461997	LOC119976175	plus	119976175
NC_052158.1	13503223	13524916	LOC119975425	plus	119975425	NCR3
NC_052158.1	13549061	13566395	LOC119976387	minus	119976387
NC_052158.1	13619120	13619318	LOC119976879	plus	119976879
NC_052158.1	13685349	13702955	LOC119976539	plus	119976539
NC_052158.1	13732400	13748044	LOC119976781	plus	119976781
NC_052158.1	13773613	13796631	LOC119976033	minus	119976033
NC_052158.1	13796070	13840957	LOC119976035	plus	119976035
NC_052158.1	13830291	13858800	LOC119976034	minus	119976034	AIF1
NC_052158.1	13905782	14048041	LOC119975963	plus	119975963	PRRC2
NC_052158.1	14114036	14123642	LOC119976152	minus	119976152
NC_052158.1	14135848	14173596	LOC119975508	minus	119975508
NC_052158.1	14164506	14164660	LOC119976844	minus	119976844
NC_052158.1	14166266	14234414	LOC119975509	plus	119975509
NC_052158.1	14242201	14292076	LOC119976536	minus	119976536
NC_052158.1	14309478	14408798	LOC119975514	plus	119975514
NC_052158.1	14764515	14783854	LOC119975976	minus	119975976
NC_052158.1	14799861	14848845	LOC119975971	minus	119975971
NC_052158.1	14880425	14885884	grcc10	minus	119975979
NC_052158.1	14885754	14887884	LOC119976491	plus	119976491
NC_052158.1	14893137	14938248	LOC119975977	minus	119975977
NC_052158.1	14955753	14980406	LOC119975974	minus	119975974
NC_052158.1	14990392	15008486	LOC119975975	minus	119975975
NC_052158.1	15069238	15089935	LOC119976492	minus	119976492
NC_052158.1	15114284	15134563	rps18	minus	119975978	RPS18
NC_052158.1	15139969	15145825	LOC119976493	minus	119976493
NC_052158.1	15343715	15355052	LOC119975972	minus	119975972
NC_052158.1	15648224	16154462	LOC119976187	minus	119976187
NC_052158.1	15686294	15709188	LOC119976189	plus	119976189	ZBTB22
NC_052158.1	15733943	15747039	LOC119976188	plus	119976188
NC_052158.1	16656030	16656111	trnas-uga	minus	119977037
NC_052158.1	16846849	16882493	LOC119976149	plus	119976149
NC_052158.1	16887274	16887403	LOC119976883	plus	119976883
NC_052158.1	16906529	16918757	LOC119976191	minus	119976191
NC_052158.1	16918801	16946226	LOC119976190	plus	119976190
NC_052158.1	17064900	17184187	LOC119976495	minus	119976495
NC_052158.1	17249745	17252543	LOC119975981	minus	119975981
NC_052158.1	17408010	17471784	LOC119976490	plus	119976490
NC_052158.1	17509398	17536126	LOC119976122	plus	119976122
NC_052158.1	17553557	17668737	LOC119975877	minus	119975877	NOTCH4
NC_052158.1	17796032	17805701	LOC119976337	plus	119976337
NC_052158.1	17811474	17819626	LOC119976328	plus	119976328
NC_052158.1	17823440	17831301	LOC119976498	plus	119976498
NC_052158.1	17836420	17846090	LOC119976343	plus	119976343
NC_052158.1	17858011	17870740	LOC119976331	plus	119976331
NC_052158.1	17878699	17888277	LOC119976340	plus	119976340
NC_052158.1	17915965	17925139	LOC119976330	plus	119976330
NC_052158.1	17929969	17956086	LOC119976334	plus	119976334
NC_052158.1	17958792	17966370	LOC119976327	plus	119976327
NC_052158.1	17978720	17988078	LOC119976342	plus	119976342
NC_052158.1	17994768	18020676	LOC119976499	plus	119976499
NC_052158.1	18024280	18033637	LOC119976333	plus	119976333
NC_052158.1	18038504	18053268	LOC119976336	plus	119976336
NC_052158.1	18057199	18095044	LOC119976335	plus	119976335
NC_052158.1	18059947	18060688	LOC119976344	plus	119976344
NC_052158.1	18078612	18122056	LOC119976326	plus	119976326
NC_052158.1	18130835	18138482	LOC119976500	plus	119976500
NC_052158.1	18147814	18336644	LOC119976501	plus	119976501
NC_052158.1	18215358	18221849	LOC119976339	plus	119976339
NC_052158.1	18224982	18256445	LOC119976332	plus	119976332
NC_052158.1	18284449	18290065	LOC119976341	minus	119976341
NC_052158.1	18348728	18349887	LOC119976615	plus	119976615
NC_052158.1	18351139	18355558	LOC119976351	minus	119976351
NC_052158.1	18419806	18421975	LOC119976403	plus	119976403
NC_052158.1	18675140	18675265	LOC119976845	minus	119976845
NC_052158.1	18687783	18736810	LOC119976182	plus	119976182
NC_052158.1	18689924	18753011	LOC119976183	minus	119976183
NC_052158.1	18866502	18906552	LOC119976503	minus	119976503
NC_052158.1	18913760	18944508	LOC119976504	minus	119976504
NC_052158.1	19015240	19015677	LOC119976505	minus	119976505
NC_052158.1	19031252	19031415	LOC119976940	plus	119976940
NC_052158.1	19032381	19032544	LOC119976825	plus	119976825
NC_052158.1	19035532	19035693	LOC119976842	minus	119976842
NC_052158.1	19036658	19036821	LOC119976941	minus	119976941
NC_052158.1	19118774	19141949	LOC119976061	minus	119976061
NC_052158.1	19155657	19192551	LOC119976060	minus	119976060
NC_052158.1	19285057	19285220	LOC119976942	plus	119976942
NC_052158.1	19286183	19286346	LOC119976826	plus	119976826
NC_052158.1	19289705	19289868	LOC119976827	minus	119976827
NC_052158.1	19290831	19290994	LOC119976943	minus	119976943
NC_052158.1	19338242	19402666	LOC119976062	minus	119976062
NC_052158.1	19431148	19436121	LOC119976064	minus	119976064
NC_052158.1	19449035	19471716	LOC119976618	minus	119976618
NC_052158.1	19515378	19537222	LOC119976031	minus	119976031
NC_052158.1	19574868	19633639	LOC119976030	minus	119976030
NC_052158.1	19596512	19601354	LOC119976028	plus	119976028
NC_052158.1	19653167	19701700	LOC119976507	minus	119976507
NC_052158.1	19726396	19726559	LOC119976938	plus	119976938
NC_052158.1	19741308	19741471	LOC119976821	plus	119976821
NC_052158.1	19742497	19742653	LOC119976855	plus	119976855
NC_052158.1	19751400	19751563	LOC119976817	plus	119976817
NC_052158.1	19763443	19763580	LOC119976853	plus	119976853
NC_052158.1	19769709	19769895	LOC119976846	plus	119976846
NC_052158.1	19789341	19789504	LOC119976857	plus	119976857
NC_052158.1	19805674	19805837	LOC119976815	plus	119976815
NC_052158.1	19818601	19818764	LOC119976944	plus	119976944
NC_052158.1	19839496	19839659	LOC119976939	plus	119976939
NC_052158.1	19856532	19856695	LOC119976945	plus	119976945
NC_052158.1	19863822	19863985	LOC119976946	plus	119976946
NC_052158.1	19879141	19879304	LOC119976947	plus	119976947
NC_052158.1	19896627	19896790	LOC119976948	plus	119976948
NC_052158.1	19916229	19916392	LOC119976949	plus	119976949
NC_052158.1	19934345	19934508	LOC119976951	plus	119976951
NC_052158.1	19948866	19949029	LOC119976835	plus	119976835
NC_052158.1	19957453	19957617	LOC119976837	plus	119976837
NC_052158.1	19965951	20010689	LOC119976509	plus	119976509
NC_052158.1	20034027	20079170	LOC119975689	plus	119975689
NC_052158.1	20087190	20176916	LOC119975688	plus	119975688
NC_052158.1	20318049	20318123	trnan-guu	plus	119977018
NC_052158.1	20367942	20443428	LOC119975691	plus	119975691
NC_052158.1	20472893	20616228	LOC119975690	minus	119975690
NC_052158.1	20608135	20612659	LOC119976511	minus	119976511
NC_052158.1	20637345	20656386	LOC119976512	minus	119976512
NC_052158.1	20677565	20696932	LOC119975687	minus	119975687
NC_052158.1	20710528	20724139	LOC119976513	plus	119976513
NC_052158.1	20783782	20804271	LOC119976514	plus	119976514
NC_052158.1	20880752	20896005	LOC119976290	plus	119976290
NC_052158.1	20976381	21032676	LOC119976515	plus	119976515
NC_052158.1	21061330	21104620	LOC119976517	plus	119976517
NC_052158.1	21547505	21557493	LOC119976543	minus	119976543
NC_052158.1	21636770	21648466	LOC119976522	plus	119976522
NC_052158.1	21741853	21748637	LOC119976259	plus	119976259
NC_052158.1	21816452	21863328	LOC119976715	plus	119976715
NC_052158.1	21830423	22003479	LOC119976714	minus	119976714
NC_052158.1	21892369	21924084	LOC119976716	plus	119976716
NC_052158.1	22012486	22166803	LOC119976159	plus	119976159
NC_052158.1	22216225	23392887	LOC119976524	plus	119976524
NC_052158.1	23232610	23234331	LOC119975989	minus	119975989
NC_052158.1	23458634	23889123	LOC119976526	plus	119976526
NC_052158.1	23955396	23955488	LOC119976907	minus	119976907
NC_052158.1	24214144	24505687	LOC119976528	plus	119976528
NC_052158.1	24467359	24467429	trnag-gcc	minus	119977038
NC_052158.1	24542110	24719264	LOC119975528	plus	119975528
NC_052158.1	24742863	25289125	LOC119976764	plus	119976764
NC_052158.1	25349645	25598761	LOC119975529	plus	119975529
NC_052158.1	25599105	26155272	LOC119975530	plus	119975530
NC_052158.1	26164980	26186797	LOC119976200	plus	119976200	NRM
NC_052158.1	26236933	26280871	LOC119975502	plus	119975502
NC_052158.1	26297844	26312641	rps5	minus	119975501	RPS5
NC_052158.1	26321049	26382078	LOC119976374	minus	119976374
NC_052158.1	26381572	26421006	LOC119976375	plus	119976375
NC_052158.1	26445342	26494017	LOC119975761	plus	119975761
NC_052158.1	26547954	26600228	LOC119976019	plus	119976019
NC_052158.1	26621476	26679412	LOC119976002	plus	119976002	DHX16
NC_052158.1	26695258	26703915	polr1h	plus	119976555
NC_052158.1	26712874	26779514	mgat1b	plus	119975778
NC_052158.1	26786886	26790272	LOC119976550	minus	119976550
NC_052158.1	26799750	26811983	vars2	minus	119976462
NC_052158.1	26806835	26808044	LOC119976463	plus	119976463
NC_052158.1	26828434	26848424	ppp1r11	minus	119976137
NC_052158.1	26857390	26874176	LOC119975463	minus	119975463
NC_052158.1	26899236	27009110	gtf2h4	minus	119975531
NC_052158.1	27009667	27045111	sh3bp5lb	plus	119976234
NC_052158.1	27056294	27095875	LOC119976730	plus	119976730
NC_052158.1	27191595	27427934	LOC119975532	plus	119975532
NC_052158.1	27330339	27332770	sft2d3	minus	119975453
NC_052158.1	27541497	27645120	LOC119975452	plus	119975452
NC_052158.1	27669257	27679413	LOC119976311	plus	119976311
NC_052158.1	27732660	27745656	LOC119976784	minus	119976784
NC_052158.1	27760337	27775951	LOC119976367	minus	119976367
NC_052158.1	27781171	27781242	trnaa-ugc	minus	119977039
NC_052158.1	27785217	27785380	LOC119976901	plus	119976901
NC_052158.1	27787287	27787451	LOC119976828	plus	119976828
NC_052158.1	27819436	27819599	LOC119976818	plus	119976818
NC_052158.1	27821509	27821672	LOC119976913	plus	119976913
NC_052158.1	27823582	27823745	LOC119976819	plus	119976819
NC_052158.1	27825653	27825816	LOC119976916	plus	119976916
NC_052158.1	27827725	27827888	LOC119976843	plus	119976843
NC_052158.1	27837170	27837291	LOC119976864	plus	119976864
NC_052158.1	27838509	27838580	trnaa-ugc	plus	119977029
NC_052158.1	27854146	27854284	LOC119976868	plus	119976868
NC_052158.1	27857301	27857465	LOC119976851	plus	119976851
NC_052158.1	27863935	27864099	LOC119976848	plus	119976848
NC_052158.1	27868765	27868928	LOC119976834	plus	119976834
NC_052158.1	27874205	27874368	LOC119976830	plus	119976830
NC_052158.1	27876193	27876355	LOC119976865	plus	119976865
NC_052158.1	27921036	27954009	gnl1	minus	119975776
NC_052158.1	27964210	28026354	atat1	plus	119975515
NC_052158.1	28048390	28083401	ppp1r10	minus	119976796
NC_052158.1	28083944	28118487	mrps18b	plus	119976265
NC_052158.1	28120978	28220301	abcf1	minus	119976263
NC_052158.1	28250438	28290684	c13h6orf136	plus	119975921
NC_052158.1	28446279	28446442	LOC119976952	minus	119976952
NC_052158.1	28460114	28460277	LOC119976820	minus	119976820
NC_052158.1	28492532	28492695	LOC119976831	minus	119976831
NC_052158.1	28502255	28502397	LOC119976856	minus	119976856
NC_052158.1	28521001	28521164	LOC119976841	minus	119976841
NC_052158.1	28521898	28522061	LOC119976839	minus	119976839
NC_052158.1	28523010	28523171	LOC119976823	minus	119976823
NC_052158.1	28527790	28527953	LOC119976816	minus	119976816
NC_052158.1	28528693	28528856	LOC119976917	minus	119976917
NC_052158.1	28529595	28529758	LOC119976919	minus	119976919
NC_052158.1	28530499	28530662	LOC119976824	minus	119976824
NC_052158.1	28531625	28531787	LOC119976836	minus	119976836
NC_052158.1	28532525	28532688	LOC119976920	minus	119976920
NC_052158.1	28537421	28537584	LOC119976921	minus	119976921
NC_052158.1	28538324	28538487	LOC119976832	minus	119976832
NC_052158.1	28539226	28539389	LOC119976822	minus	119976822
NC_052158.1	28540126	28540289	LOC119976922	minus	119976922
NC_052158.1	28541029	28541192	LOC119976890	minus	119976890
NC_052158.1	28541924	28542087	LOC119976838	minus	119976838
NC_052158.1	28542826	28542989	LOC119976923	minus	119976923
NC_052158.1	28543721	28543884	LOC119976937	minus	119976937
NC_052158.1	28544616	28544779	LOC119976813	minus	119976813
NC_052158.1	28545518	28545681	LOC119976924	minus	119976924
NC_052158.1	28546413	28546576	LOC119976925	minus	119976925
NC_052158.1	28547316	28547479	LOC119976812	minus	119976812
NC_052158.1	28548219	28548376	LOC119976850	minus	119976850
NC_052158.1	28554613	28554776	LOC119976814	minus	119976814
NC_052158.1	28555518	28555681	LOC119976840	minus	119976840
NC_052158.1	28556421	28556584	LOC119976926	minus	119976926
NC_052158.1	28557324	28557487	LOC119976927	minus	119976927
NC_052158.1	28558220	28558383	LOC119976928	minus	119976928
NC_052158.1	28559123	28559286	LOC119976929	minus	119976929
NC_052158.1	28560025	28560188	LOC119976930	minus	119976930
NC_052158.1	28560927	28561090	LOC119976931	minus	119976931
NC_052158.1	28561830	28561993	LOC119976932	minus	119976932
NC_052158.1	28562734	28562897	LOC119976933	minus	119976933
NC_052158.1	28563637	28563800	LOC119976935	minus	119976935
NC_052158.1	28564539	28564702	LOC119976936	minus	119976936
NC_052158.1	28565442	28565598	LOC119976852	minus	119976852
NC_052158.1	28576155	28607366	LOC119976318	minus	119976318
NC_052158.1	28626042	28637453	LOC119976743	minus	119976743
NC_052158.1	28640875	28641038	LOC119976953	minus	119976953
NC_052158.1	28648735	28658874	LOC119976151	minus	119976151
NC_052158.1	28711765	28899087	LOC119976347	minus	119976347
NC_052158.1	28906854	28907046	LOC119976871	plus	119976871
NC_052158.1	28955882	29112284	LOC119976346	plus	119976346
NC_052158.1	29114718	29116673	LOC119976348	plus	119976348
NC_052158.1	29130274	29131437	LOC119976233	plus	119976233
NC_052158.1	29149111	29171622	LOC119975533	plus	119975533
NC_052158.1	29184220	29184383	LOC119976811	plus	119976811
NC_052158.1	29185104	29228820	LOC119976164	minus	119976164
NC_052158.1	29228753	29228929	LOC119976861	plus	119976861
NC_052158.1	29240807	29299006	LOC119976229	minus	119976229
NC_052158.1	29321470	29421836	LOC119975814	minus	119975814
NC_052158.1	29480161	29510471	LOC119975815	minus	119975815
NC_052158.1	29535927	29558336	LOC119975534	plus	119975534
NC_052158.1	29567828	29567991	LOC119976829	minus	119976829
NC_052158.1	29574710	29635061	LOC119976256	plus	119976256
NC_052158.1	29645096	29665190	LOC119976381	minus	119976381
NC_052158.1	29671978	29719363	LOC119976357	plus	119976357
NC_052158.1	29780375	29781666	LOC119976749	minus	119976749
NC_052158.1	29944704	29950261	LOC119976210	plus	119976210
NC_052158.1	30026146	30027836	ier3	plus	119975428
NC_052158.1	30079812	30132938	LOC119975860	plus	119975860
NC_052158.1	30149255	30152219	LOC119976627	plus	119976627
NC_052158.1	30182677	30288275	LOC119976039	minus	119976039	C4B-H
NC_052158.1	30412242	30419556	LOC119976728	minus	119976728
NC_052158.1	30437587	30444935	LOC119976762	minus	119976762	NCR3
NC_052158.1	30469245	30514437	LOC119975535	minus	119975535
NC_052158.1	30562176	30744652	LOC119976771	plus	119976771	RGL-like
NC_052158.1	30777931	30803390	LOC119976722	minus	119976722
NC_052158.1	30839241	30920195	LOC119976368	plus	119976368
NC_052158.1	30945229	31111610	LOC119975536	minus	119975536	C4C-S
NC_052158.1	30967982	30969349	LOC119976094	minus	119976094
NC_052158.1	31139622	31174365	LOC119975537	minus	119975537
NC_052158.1	31210226	31236523	LOC119976180	minus	119976180
NC_052158.1	31246135	31285100	rnf20	plus	119975910
NC_052158.1	31287021	31293162	LOC119975911	minus	119975911
NC_052158.1	31322343	31326728	LOC119975538	plus	119975538
NC_052158.1	31340561	31341910	LOC119976160	plus	119976160
NC_052158.1	31382995	31384353	LOC119976204	plus	119976204
NC_052158.1	31428359	31429717	LOC119976202	plus	119976202
NC_052158.1	31490655	31492022	LOC119976157	plus	119976157
NC_052158.1	31714607	31715464	LOC119975539	plus	119975539
NC_052158.1	31842723	32109426	LOC119976321	minus	119976321
NC_052158.1	31986165	32092666	LOC119975540	plus	119975540
NC_052158.1	32133913	32168123	LOC119976356	plus	119976356	MHC-Ib
NC_052158.1	32208432	32209841	LOC119975541	minus	119975541
NC_052158.1	32287422	32423485	LOC119976760	minus	119976760	MHC-Ib
NC_052158.1	32349713	32381316	LOC119976761	minus	119976761	MHC-Ib
NC_052158.1	32453285	32463897	LOC119976566	minus	119976566
NC_052158.1	32512678	32535159	LOC119975542	plus	119975542
NC_052158.1	32539527	32546279	LOC119976568	plus	119976568
NC_052158.1	32574820	32575566	LOC119975543	minus	119975543
NC_052158.1	32587900	32595340	LOC119975544	minus	119975544
NC_052158.1	33255006	33298796	LOC119976596	plus	119976596
NC_052158.1	33403919	33405343	LOC119975545	minus	119975545
NC_052158.1	33452145	33453527	LOC119975546	minus	119975546
NC_052158.1	33485793	33494125	LOC119975547	plus	119975547
NC_052158.1	33514869	33516260	LOC119975549	plus	119975549
NC_052158.1	33549279	33550697	LOC119976146	plus	119976146
NC_052158.1	33786014	33786584	LOC119975550	plus	119975550
NC_052158.1	34145186	34156644	LOC119975551	plus	119975551
NC_052158.1	34194203	34195189	LOC119975552	plus	119975552
NC_052158.1	34280203	34514020	LOC119975553	minus	119975553	COL11A2
NC_052158.1	34776048	34873742	LOC119975865	minus	119975865	RXRB
NC_052158.1	34902827	34910775	bbs10	plus	119975697
NC_052158.1	34912572	34952300	hsd17b8	minus	119975698	HSD17B8
NC_052158.1	34964862	34977180	LOC119976230	minus	119976230
NC_052158.1	34986761	35027300	LOC119976548	plus	119976548
NC_052158.1	35046286	35122346	LOC119975554	minus	119975554
NC_052158.1	35068933	35097949	LOC119975889	plus	119975889
NC_052158.1	35126973	35148889	LOC119976474	minus	119976474
NC_052158.1	35192094	35260954	LOC119976378	minus	119976378
NC_052158.1	35324313	35481009	LOC119975556	plus	119975556
NC_052158.1	35501474	35534553	LOC119975405	minus	119975405
NC_052158.1	35586056	35612131	LOC119975984	minus	119975984
NC_052158.1	35611632	35635910	slc39a7	plus	119975982	SLC39A7
NC_052158.1	35643904	35664307	pigc	minus	119976070
NC_052158.1	35762403	35802933	LOC119975881	plus	119975881
NC_052158.1	36039293	36040111	LOC119975557	plus	119975557
NC_052158.1	36162548	36163366	LOC119975558	plus	119975558
NC_052158.1	36538411	36557998	LOC119975793	minus	119975793
NC_052158.1	36557729	36572003	LOC119975789	plus	119975789
NC_052158.1	36715949	36716022	trnan-guu	minus	119977040
NC_052158.1	36717125	36717196	trnah-gug	minus	119977042
NC_052158.1	36718090	36718163	trnan-guu	minus	119977043
NC_052158.1	36719269	36719340	trnah-gug	minus	119977044
NC_052158.1	36720232	36720305	trnan-guu	minus	119977045
NC_052158.1	36730311	36730384	trnan-guu	minus	119977047
NC_052158.1	36731490	36731561	trnah-gug	minus	119977048
NC_052158.1	36732453	36732526	trnan-guu	minus	119977049
NC_052158.1	36733632	36733703	trnah-gug	minus	119977050
NC_052158.1	36734595	36734668	trnan-guu	minus	119977051
NC_052158.1	36735774	36735845	trnah-gug	minus	119977052
NC_052158.1	36736738	36736811	trnan-guu	minus	119977054
NC_052158.1	36737916	36737987	trnah-gug	minus	119977055
NC_052158.1	36738880	36738953	trnan-guu	minus	119977056
NC_052158.1	36740059	36740130	trnah-gug	minus	119977057
NC_052158.1	36741023	36741096	trnan-guu	minus	119977058
NC_052158.1	36742202	36742273	trnah-gug	minus	119976955
NC_052158.1	36743166	36743239	trnan-guu	minus	119976956
NC_052158.1	36744345	36744416	trnah-gug	minus	119976957
NC_052158.1	36746534	36746605	trnah-gug	minus	119976958
NC_052158.1	36747498	36747571	trnan-guu	minus	119976959
NC_052158.1	36748677	36748748	trnah-gug	minus	119976961
NC_052158.1	36749641	36749714	trnan-guu	minus	119976962
NC_052158.1	36750820	36750891	trnah-gug	minus	119976963
NC_052158.1	36751262	36751335	trnan-guu	minus	119976964
NC_052158.1	36752441	36752512	trnah-gug	minus	119976965
NC_052158.1	36752884	36752957	trnan-guu	minus	119976967
NC_052158.1	36754063	36754134	trnah-gug	minus	119976968
NC_052158.1	36754505	36754578	trnan-guu	minus	119976969
NC_052158.1	36755683	36755754	trnah-gug	minus	119976970
NC_052158.1	36756125	36756198	trnan-guu	minus	119976971
NC_052158.1	36757305	36757376	trnah-gug	minus	119976973
NC_052158.1	36758268	36758341	trnan-guu	minus	119976974
NC_052158.1	36760409	36760482	trnan-guu	minus	119976975
NC_052158.1	36761569	36761640	trnah-gug	minus	119976976
NC_052158.1	36762523	36762596	trnan-guu	minus	119976977
NC_052158.1	36805545	36837981	LOC119975559	minus	119975559
NC_052158.1	36854241	36872238	LOC119975792	plus	119975792
NC_052158.1	36886998	36887069	trnah-gug	minus	119976978
NC_052158.1	36889358	36889448	trnap-cgg	minus	119976979
NC_052158.1	36902517	36902607	trnap-cgg	minus	119976980
NC_052158.1	36912652	36912723	trnat-cgu	plus	119977041
NC_052158.1	36928496	36928567	trnat-cgu	plus	119977053
NC_052158.1	36947122	36947217	trnai-uau	minus	119976981
NC_052158.1	36957692	36957763	trnam-cau	minus	119976983
NC_052158.1	36970914	36970985	trnah-gug	minus	119976985
NC_052158.1	37038198	37057515	LOC119975791	plus	119975791
NC_052158.1	37065718	37065799	trnas-aga	plus	119976960
NC_052158.1	37081779	37081850	trnad-guc	minus	119976986
NC_052158.1	37082236	37082317	trnas-aga	minus	119976987
NC_052158.1	37086712	37086793	trnas-aga	plus	119976972
NC_052158.1	37106117	37106188	trnad-guc	minus	119976988
NC_052158.1	37134086	37134157	trnat-cgu	minus	119976989
NC_052158.1	37150183	37150254	trnad-guc	minus	119976990
NC_052158.1	37154674	37154745	trnae-uuc	minus	119976991
NC_052158.1	37177556	37177627	trnad-guc	minus	119976992
NC_052158.1	37182452	37182523	trnae-uuc	minus	119976993
NC_052158.1	37183644	37194304	LOC119975938	plus	119975938
NC_052158.1	37196665	37196736	trnad-guc	minus	119976994
NC_052158.1	37203812	37203883	trnad-guc	minus	119976996
NC_052158.1	37204122	37239796	LOC119975937	plus	119975937
NC_052158.1	37212887	37212958	trnae-cuc	minus	119976997
NC_052158.1	37254734	37254806	trnad-guc	plus	119976984
NC_052158.1	37272339	37272410	trnae-cuc	minus	119976999
NC_052158.1	37272648	37272719	trnae-cuc	plus	119976995
NC_052158.1	37324273	37324344	trnae-cuc	minus	119977000
NC_052158.1	37324503	37341785	LOC119976109	minus	119976109
NC_052158.1	37498686	37499522	LOC119975560	plus	119975560
NC_052158.1	38065241	38065314	trnad-guc	plus	119977007
NC_052158.1	38351832	38416777	LOC119975950	minus	119975950	MHC-Ib
NC_052158.1	38454008	38457774	LOC119975561	minus	119975561
NC_052158.1	38513688	38568866	LOC119975562	minus	119975562	MHC-Ib
NC_052158.1	38583589	38619715	LOC119975419	plus	119975419
NC_052158.1	38639814	38659608	LOC119976774	plus	119976774
NC_052158.1	38690131	38733308	LOC119975886	plus	119975886
NC_052158.1	38741128	38799608	LOC119976358	plus	119976358
NC_052158.1	38821295	38881993	LOC119975563	minus	119975563
NC_052158.1	38923755	38942349	LOC119975474	minus	119975474
NC_052158.1	38957424	39045021	LOC119975564	minus	119975564
NC_052158.1	39001106	39021561	LOC119975473	plus	119975473
NC_052158.1	39100032	39121294	LOC119975475	minus	119975475
NC_052158.1	39159019	39241900	LOC119975565	minus	119975565	MHC-Ib
NC_052158.1	39270025	39408228	LOC119976112	plus	119976112	MHC-Ib
NC_052158.1	39340695	39392817	LOC119976115	plus	119976115	MHC-Ib
NC_052158.1	39395468	39406307	LOC119976119	plus	119976119	MHC-Ib
NC_052158.1	39481431	39496733	LOC119975566	plus	119975566
NC_052158.1	39517788	39538521	LOC119976118	minus	119976118	MHC-Ib
NC_052158.1	39555133	39571521	LOC119976117	plus	119976117	MHC-Ib
NC_052158.1	39592959	39594564	LOC119975567	minus	119975567
NC_052158.1	39594527	40378794	LOC119976111	minus	119976111
NC_052158.1	39634095	39657035	LOC119975568	minus	119975568	MHC-Ib
NC_052158.1	39695461	39756583	LOC119976116	minus	119976116	MHC-Ib
NC_052158.1	39790409	39835044	LOC119975569	minus	119975569
NC_052158.1	40077133	40116274	LOC119976113	minus	119976113	MHC-Ib
NC_052158.1	40129510	40149519	LOC119975570	minus	119975570	MHC-Ib
NC_052158.1	40273746	40280924	LOC119975571	minus	119975571
NC_052158.1	40440215	40715776	LOC119975574	plus	119975574
NC_052158.1	40508165	40533866	LOC119975572	plus	119975572	MHC-Ib
NC_052158.1	40583535	40589748	LOC119975573	plus	119975573
NC_052158.1	40715800	40775851	LOC119975575	plus	119975575
NC_052158.1	40806677	40823925	LOC119976382	minus	119976382
NC_052158.1	40903632	40911499	LOC119975460	minus	119975460
NC_052158.1	40922833	40955695	LOC119975459	minus	119975459
NC_052158.1	40988692	41015293	LOC119975712	plus	119975712
NC_052158.1	41015590	41016673	LOC119975715	plus	119975715
NC_052158.1	41016461	41124046	LOC119975713	plus	119975713	MHC-Ib
NC_052158.1	41212771	41255130	LOC119975762	plus	119975762
NC_052158.1	41364818	41369310	LOC119976047	plus	119976047	B2M
NC_052158.1	41455814	41510735	LOC119976520	plus	119976520	BRD2
NC_052158.1	41462749	41462888	LOC119976912	plus	119976912
NC_052158.1	41465155	41465292	LOC119976909	plus	119976909
NC_052158.1	41471155	41471244	LOC119976905	plus	119976905
NC_052158.1	41536853	41634975	LOC119976519	minus	119976519
NC_052158.1	41665051	41680519	LOC119976521	plus	119976521
NC_052158.1	41670172	41670310	LOC119976911	plus	119976911
NC_052158.1	41672548	41672685	LOC119976910	plus	119976910
NC_052158.1	41678533	41678622	LOC119976906	plus	119976906
NC_052158.1	41797550	41840856	LOC119976518	plus	119976518
NC_052158.1	42038895	42121711	LOC119975906	plus	119975906	MHC-IIA
NC_052158.1	42290698	42354740	LOC119975909	plus	119975909	MHC-IIB
NC_052158.1	42472344	42513121	LOC119975903	minus	119975903	MHC-IIB
NC_052158.1	42668980	42690795	LOC119975908	minus	119975908	MHC-IIA
NC_052158.1	42705206	42780577	LOC119975904	plus	119975904	MHC-IIA
NC_052158.1	42841520	42869100	LOC119975576	plus	119975576
NC_052158.1	43154052	43250204	LOC119975905	plus	119975905	MHC-IIA
NC_052158.1	43365079	43383840	LOC119976135	plus	119976135	MHC-IIB
NC_052158.1	43531332	43531403	trnae-cuc	plus	119977012
NC_052158.1	43577527	43662932	LOC119976223	minus	119976223
NC_052158.1	43592435	43624712	LOC119975894	plus	119975894
NC_052158.1	43662973	43710301	LOC119976219	plus	119976219	MHC-Ia like
NC_052158.1	43725815	43730816	LOC119976216	minus	119976216
NC_052158.1	43746037	43769045	LOC119975577	plus	119975577
NC_052158.1	43753868	43759388	LOC119976218	minus	119976218
NC_052158.1	43771010	43779068	LOC119976221	minus	119976221
NC_052158.1	43782283	43801368	LOC119976217	plus	119976217
NC_052158.1	43801417	43801915	LOC119976222	minus	119976222
NC_052158.1	43859238	43859382	LOC119976867	plus	119976867
NC_052158.1	43862723	43862880	LOC119976869	plus	119976869
NC_052158.1	43886346	43891361	LOC119976693	plus	119976693
NC_052158.1	43921321	44005727	LOC119975578	plus	119975578
NC_052158.1	43954201	43958290	LOC119976694	plus	119976694
NC_052158.1	43964708	43968450	LOC119976700	minus	119976700
NC_052158.1	44018671	44032720	LOC119976697	minus	119976697
NC_052158.1	44021782	44082143	LOC119976677	plus	119976677
NC_052158.1	44033150	44036772	LOC119976692	plus	119976692
NC_052158.1	44087003	44159054	LOC119976705	minus	119976705
NC_052158.1	44142859	44147216	LOC119976651	plus	119976651
NC_052158.1	44176485	44350062	LOC119975579	minus	119975579
NC_052158.1	44242233	44242314	trnas-gcu	plus	119977013
NC_052158.1	44247758	44247829	trnaw-cca	plus	119977015
NC_052158.1	44250892	44250973	trnas-gcu	minus	119977001
NC_052158.1	44255543	44281213	LOC119976706	plus	119976706
NC_052158.1	44260118	44260189	trnaw-cca	plus	119977016
NC_052158.1	44264116	44264197	trnas-gcu	minus	119977002
NC_052158.1	44274757	44274828	trnaw-cca	plus	119977017
NC_052158.1	44285167	44285248	trnas-gcu	minus	119977003
NC_052158.1	44295635	44295716	trnas-gcu	plus	119977019
NC_052158.1	44321830	44321901	trnag-ccc	plus	119977020
NC_052158.1	44329778	44329849	trnag-ccc	plus	119977021
NC_052158.1	44330871	44330944	trnan-guu	plus	119977022
NC_052158.1	44353407	44437506	LOC119975580	plus	119975580
NC_052158.1	44353460	45352680	LOC119976643	plus	119976643
NC_052158.1	44353460	44530663	LOC119975581	plus	119975581
NC_052158.1	44383547	44387153	LOC119976703	minus	119976703
NC_052158.1	44387328	44394693	LOC119976702	minus	119976702
NC_052158.1	44400079	44422574	LOC119976641	minus	119976641
NC_052158.1	44555199	44563145	LOC119976639	minus	119976639
NC_052158.1	44583728	44589844	LOC119976645	minus	119976645
NC_052158.1	44589514	44641188	LOC119976637	plus	119976637
NC_052158.1	44612560	44614998	LOC119976695	minus	119976695
NC_052158.1	44680297	44805731	LOC119975582	plus	119975582
NC_052158.1	44717216	44758224	LOC119976680	minus	119976680
NC_052158.1	44758425	44768995	LOC119976656	plus	119976656
NC_052158.1	44796044	44800315	LOC119976669	minus	119976669
NC_052158.1	44825947	44834766	LOC119976671	minus	119976671
NC_052158.1	44880510	44890254	LOC119976665	minus	119976665
NC_052158.1	44904948	44905054	LOC119976884	minus	119976884
NC_052158.1	44909419	44981643	LOC119975583	minus	119975583
NC_052158.1	44993354	44997091	LOC119976664	minus	119976664
NC_052158.1	45018040	45044071	LOC119975584	minus	119975584
NC_052158.1	45054008	45072922	LOC119976699	minus	119976699
NC_052158.1	45081388	45107863	LOC119976642	minus	119976642
NC_052158.1	45113520	45122614	LOC119976655	minus	119976655
NC_052158.1	45125170	45195140	LOC119975585	plus	119975585
NC_052158.1	45246977	45247127	LOC119976860	plus	119976860
NC_052158.1	45258363	45258513	LOC119976858	plus	119976858
NC_052158.1	45266179	45266329	LOC119976866	plus	119976866
NC_052158.1	45277816	45277966	LOC119976859	plus	119976859
NC_052158.1	45279937	45340586	LOC119976707	minus	119976707
NC_052158.1	45362370	45370767	LOC119976679	plus	119976679
NC_052158.1	45398536	45411038	LOC119976638	minus	119976638
NC_052158.1	45455980	45465252	LOC119976660	minus	119976660
NC_052158.1	45489186	45492199	LOC119976662	minus	119976662
NC_052158.1	45507174	45511715	LOC119976682	plus	119976682
NC_052158.1	45523712	46162956	LOC119975587	minus	119975587
NC_052158.1	45546631	45560650	LOC119976658	plus	119976658
NC_052158.1	45610399	45617349	LOC119976670	plus	119976670
NC_052158.1	45648387	45668022	LOC119976691	plus	119976691
NC_052158.1	45686220	45686331	LOC119976888	plus	119976888
NC_052158.1	45691470	45691541	trnaa-ugc	plus	119977023
NC_052158.1	45695433	45698762	LOC119976687	minus	119976687
NC_052158.1	45723658	45727152	LOC119976650	minus	119976650
NC_052158.1	45727255	45744232	LOC119976676	minus	119976676
NC_052158.1	45768450	45780995	LOC119976672	plus	119976672
NC_052158.1	45795267	45809412	LOC119976663	minus	119976663
NC_052158.1	45817807	45835302	LOC119976644	minus	119976644
NC_052158.1	45846429	45852703	LOC119976690	minus	119976690
NC_052158.1	45865906	45905966	LOC119975588	plus	119975588
NC_052158.1	45898011	46380058	LOC119976646	plus	119976646
NC_052158.1	45910074	45939647	LOC119976654	plus	119976654
NC_052158.1	45949142	45958537	LOC119976666	minus	119976666
NC_052158.1	45964369	46089936	LOC119975589	minus	119975589
NC_052158.1	46068254	46071865	LOC119976667	plus	119976667
NC_052158.1	46103205	46121703	LOC119976683	minus	119976683
NC_052158.1	46196191	46218718	LOC119976647	minus	119976647
NC_052158.1	46231617	46236210	LOC119976698	plus	119976698
NC_052158.1	46325059	46328702	LOC119975590	plus	119975590
NC_052158.1	46425763	46457547	LOC119976636	plus	119976636
NC_052158.1	46456052	46481968	LOC119976674	minus	119976674
NC_052158.1	46543263	46543426	LOC119976847	minus	119976847
NC_052158.1	46775892	46776606	LOC119975591	minus	119975591
NC_052158.1	46855222	46912776	LOC119976668	plus	119976668
NC_052158.1	46885152	46910842	LOC119976649	minus	119976649
NC_052158.1	46930524	46937303	LOC119976635	plus	119976635
NC_052158.1	46948430	46948984	LOC119975592	minus	119975592
NC_052158.1	47276820	47372569	LOC119976685	minus	119976685
NC_052158.1	47365760	47417412	LOC119975593	minus	119975593
NC_052158.1	47550933	47551787	LOC119975594	minus	119975594
NC_052158.1	47632857	47642913	LOC119976657	plus	119976657
NC_052158.1	47660059	47663613	LOC119976686	minus	119976686
NC_052158.1	47685673	47705524	LOC119976661	minus	119976661
NC_052158.1	47720744	47724470	LOC119976689	plus	119976689
NC_052158.1	47793027	47845162	LOC119975596	minus	119975596
NC_052158.1	48080060	48085158	LOC119976684	plus	119976684
NC_052158.1	48101328	48121811	LOC119976681	minus	119976681
NC_052158.1	48121763	48129573	LOC119976652	plus	119976652
NC_052158.1	48166278	48311443	LOC119975597	minus	119975597
NC_052158.1	48207921	48230706	LOC119976675	minus	119976675
NC_052158.1	48214433	48220274	LOC119976708	plus	119976708
NC_052158.1	48391558	48397492	LOC119976285	minus	119976285
NC_052158.1	49495035	49498359	LOC119976446	plus	119976446
NC_052158.1	49511409	49514189	LOC119976583	minus	119976583
NC_052158.1	49533331	49539116	LOC119976579	minus	119976579
NC_052158.1	49542455	49556268	LOC119976578	minus	119976578
NC_052158.1	49552989	49553061	trnak-cuu	minus	119977004
NC_052158.1	49565473	49589044	LOC119976581	plus	119976581
NC_052158.1	49686426	49693844	LOC119975598	minus	119975598
NC_052158.1	50202177	50203124	LOC119975599	plus	119975599
NC_052158.1	50292334	50294528	LOC119976582	minus	119976582
NC_052158.1	50310004	50361018	LOC119975600	minus	119975600
NC_052158.1	50373065	50373221	LOC119976854	plus	119976854
NC_052158.1	50391816	50407418	LOC119976465	plus	119976465
NC_052158.1	50441202	50483474	LOC119975964	plus	119975964
NC_052158.1	50682248	50682408	LOC119976862	plus	119976862
NC_052158.1	50833858	50872598	LOC119975601	plus	119975601
NC_052158.1	51108999	51180734	LOC119976755	plus	119976755
NC_052158.1	51336081	51347816	LOC119975602	minus	119975602
NC_052158.1	51392315	51434497	LOC119975694	minus	119975694
NC_052158.1	51434599	51436570	LOC119975693	plus	119975693
NC_052158.1	51632457	51702276	tap1	plus	119976154	TAP1
NC_052158.1	51742802	51764634	psmb9a	plus	119976541	PSMB8
NC_052158.1	51796641	51914630	LOC119975603	minus	119975603
NC_052158.1	51948794	51954756	LOC119975867	minus	119975867	MHC-Ia (partial)
NC_052158.1	52444385	52562414	LOC119975866	minus	119975866	TAP2
NC_052158.1	52851527	52855031	LOC119975868	minus	119975868
NC_052158.1	52909688	52921675	LOC119975604	minus	119975604	MHC-Ia (partial)
NC_052158.1	52979427	53048437	LOC119976123	minus	119976123	MHC-Ia like
NC_052158.1	53204762	53333555	LOC119976506	plus	119976506
NC_052158.1	53386024	53387797	LOC119976145	minus	119976145
NC_052158.1	53447145	53793184	LOC119976254	minus	119976254
NC_052158.1	53956000	54275819	ryk	minus	119975803
NC_052158.1	54596237	54630769	amotl2a	minus	119975723
NC_052158.1	54975255	55083838	cep63	plus	119976147
NC_052158.1	55115364	55332275	ky	minus	119976780
NC_052158.1	55765860	55766184	LOC119975912	minus	119975912
NC_052158.1	56226524	56883926	LOC119975522	plus	119975522
NC_052158.1	56341655	56342784	LOC119975523	plus	119975523
NC_052158.1	57059720	57060113	LOC119976404	minus	119976404
NC_052158.1	57961830	57961902	trnak-cuu	plus	119977024
NC_052158.1	59067278	59155004	LOC119975512	minus	119975512
NC_052158.1	59155033	59206911	LOC119975513	plus	119975513
NC_052158.1	59337161	59464800	LOC119975511	minus	119975511
NC_052158.1	59545264	59774095	farp2	minus	119976079
NC_052158.1	59897853	59912983	nrros	minus	119976129
NC_052158.1	59910587	59916968	LOC119976130	plus	119976130
NC_052158.1	59991791	60040478	d2hgdh	minus	119975998
NC_052158.1	60054561	60086519	LOC119975862	minus	119975862
NC_052158.1	60089634	60112755	dtymk	plus	119976042
NC_052158.1	60127854	60236627	atg4b	minus	119976385
NC_052158.1	60236645	60313444	thap4	plus	119976384
NC_052158.1	60346919	60423046	boka	minus	119975893
NC_052158.1	60524399	60560071	LOC119976174	plus	119976174
NC_052158.1	60583687	60911748	crocc2	plus	119976554
NC_052158.1	60970594	61162320	sned1	plus	119975402
NC_052158.1	61214513	61236266	LOC119976611	minus	119976611
NC_052158.1	61254576	61367927	crfb16	minus	119976253
NC_052158.1	61415334	61476487	LOC119976040	plus	119976040
NC_052158.1	61578315	61593441	LOC119976312	minus	119976312
NC_052158.1	61593798	62281694	gpc5b	plus	119976007
NC_052158.1	62446003	62681010	LOC119975918	plus	119975918
NC_052158.1	62752071	62905672	ankmy1	minus	119976249
NC_052158.1	62956123	62966595	dusp28	plus	119976136
NC_052158.1	62984814	63047590	LOC119976586	minus	119976586
NC_052158.1	63666064	63667370	sox14	minus	119976565
NC_052158.1	63754014	63754085	trnag-ucc	plus	119977025
NC_052158.1	64408930	64414799	LOC119975605	minus	119975605
NC_052158.1	64477307	64478671	LOC119975859	minus	119975859
NC_052158.1	64480651	64497176	LOC119975858	plus	119975858
NC_052158.1	64594055	64632629	LOC119975606	minus	119975606
NC_052158.1	64687966	64723504	LOC119976797	plus	119976797
NC_052158.1	64755974	64846358	stk25b	plus	119975798
NC_052158.1	64858738	64866678	neu4	minus	119976766
NC_052158.1	64879417	64993576	ubxn7	minus	119975804
NC_052158.1	65013748	65064781	rnf168	minus	119975445
NC_052158.1	65078883	65130855	LOC119975446	minus	119975446
NC_052158.1	65153561	65168430	aqp12	minus	119976181
NC_052158.1	65188668	65261822	LOC119975490	minus	119975490
NC_052158.1	65292718	65301333	polr2d	plus	119976021
NC_052158.1	65324400	65465718	wdr33	plus	119976020
NC_052158.1	65470928	65600476	LOC119976215	plus	119976215
NC_052158.1	65528027	65551437	LOC119976213	minus	119976213
NC_052158.1	65600339	65870375	LOC119976212	minus	119976212
NC_052158.1	65884149	65884377	LOC119976877	minus	119976877
NC_052158.1	65926255	65986445	LOC119975890	minus	119975890
NC_052158.1	66084930	66179379	LOC119975756	minus	119975756
NC_052158.1	66212548	66226999	LOC119975775	plus	119975775
NC_052158.1	66232513	66244660	mterf4	plus	119976451
NC_052158.1	66248816	66324728	pask	minus	119976450
NC_052158.1	66354526	66380618	ppp1r7	plus	119975883
NC_052158.1	66399051	66607121	LOC119976585	plus	119976585
NC_052158.1	66635832	66636031	LOC119976874	minus	119976874
NC_052158.1	66646612	66762545	hdlbpa	minus	119976057
NC_052158.1	66819272	66928439	2002-09-01	plus	119975454
NC_052158.1	66942476	66953024	cep19	minus	119976012
NC_052158.1	66953056	66981367	pigx	plus	119976011
NC_052158.1	67011949	67050076	LOC119975856	minus	119975856
NC_052158.1	67074386	67092261	LOC119975457	plus	119975457
NC_052158.1	67098128	67127268	LOC119975458	minus	119975458
NC_052158.1	67203832	67233037	LOC119975863	plus	119975863
NC_052158.1	67223636	67225071	LOC119975864	plus	119975864
NC_052158.1	67291261	67354078	scly	plus	119976024
NC_052158.1	67377269	67427458	agxta	minus	119976199
NC_052158.1	67441437	67483503	LOC119976076	plus	119976076
NC_052158.1	67485767	67563894	zgc:103559	minus	119976274
NC_052158.1	67656982	68054358	kif1aa	plus	119976268
NC_052158.1	67745038	67761996	LOC119976269	minus	119976269
NC_052158.1	68059941	68114590	LOC119975914	plus	119975914
NC_052158.1	68119434	68120058	LOC119976497	plus	119976497
NC_052158.1	68180540	68285286	LOC119976765	minus	119976765
NC_052158.1	68314390	68387965	LOC119975607	minus	119975607
NC_052158.1	68404768	68414394	LOC119975469	minus	119975469
NC_052158.1	68431975	68579357	LOC119975608	minus	119975608
NC_052158.1	68615808	68624392	wdr53	plus	119975996
NC_052158.1	68643572	68680083	LOC119975710	minus	119975710
NC_052158.1	68707784	68708917	LOC119975609	plus	119975609
NC_052158.1	68748465	68749502	LOC119975610	plus	119975610
NC_052158.1	68772573	68772694	LOC119976863	minus	119976863
NC_052158.1	68782337	68783362	LOC119975611	minus	119975611
NC_052158.1	68831849	68898170	klhl6	minus	119976010
NC_052158.1	68946173	68971976	klhl24a	plus	119975942
NC_052158.1	68997740	69187217	yeats2	plus	119975722
NC_052158.1	69273032	69309804	map6d1	minus	119976525
NC_052158.1	69438605	69440302	LOC119976281	plus	119976281
NC_052158.1	69480467	69521491	LOC119976142	minus	119976142
NC_052158.1	69575646	69707757	LOC119976143	plus	119976143
NC_052158.1	69763751	69861980	LOC119975806	plus	119975806
NC_052158.1	69886739	69959904	LOC119976787	minus	119976787
NC_052158.1	69966253	69969138	LOC119976788	minus	119976788
NC_052158.1	69974289	70015910	LOC119975455	minus	119975455
NC_052158.1	69989490	69989755	LOC119976900	minus	119976900
NC_052158.1	69991625	69991883	LOC119976899	minus	119976899
NC_052158.1	70026834	70060862	LOC119976178	minus	119976178
NC_052158.1	70081044	70262146	LOC119975612	minus	119975612
NC_052158.1	70289961	70336941	klhl30	minus	119976575
NC_052158.1	70388945	70462929	LOC119976324	minus	119976324
NC_052158.1	70498797	70541159	LOC119976155	minus	119976155
NC_052158.1	70580541	70618553	LOC119975613	plus	119975613
NC_052158.1	70618547	70658971	LOC119976370	plus	119976370
NC_052158.1	70777190	70850900	LOC119975404	plus	119975404
NC_052158.1	70857762	70902281	LOC119976380	minus	119976380
NC_052158.1	70920287	71000937	LOC119976267	minus	119976267
NC_052158.1	71044063	71214025	LOC119975916	minus	119975916
NC_052158.1	71127941	71168897	LOC119975917	plus	119975917
NC_052158.1	71221932	71234629	srprb	minus	119976067
NC_052158.1	71279069	71451362	amer3	plus	119976534
NC_052158.1	71464328	71959287	arhgef4	plus	119976540
NC_052158.1	71916966	71917055	trnap-cgg	minus	119977005
NC_052158.1	71967544	72043302	LOC119976128	plus	119976128
NC_052158.1	72072346	72252903	LOC119976388	plus	119976388
NC_052158.1	72300466	72344087	fam168b	minus	119976571
NC_052158.1	72432052	72484891	plekhb2	plus	119976148
NC_052158.1	72981644	73067596	LOC119975614	minus	119975614
NC_052158.1	73222585	73223134	LOC119976594	minus	119976594
NC_052158.1	73925819	73934252	LOC119975448	plus	119975448
NC_052158.1	74929584	75231510	LOC119975704	plus	119975704
NC_052158.1	74932287	74932737	LOC119975705	minus	119975705
NC_052158.1	75261558	75497805	uggt1	plus	119976567
NC_052158.1	75503330	75513743	LOC119975615	minus	119975615
NC_052158.1	76596872	77077406	epha4b	minus	119975516
NC_052158.1	77070264	77070335	trnac-gca	minus	119977006
NC_052158.1	77285060	77285644	elob	plus	119976085
NC_052158.1	77360904	77364576	LOC119976623	minus	119976623
NC_052158.1	77404687	77413309	LOC119975616	minus	119975616
NC_052158.1	77489389	77496976	LOC119976542	minus	119976542
NC_052158.1	77683351	77690486	LOC119976211	plus	119976211
NC_052158.1	77725160	77738530	LOC119976748	minus	119976748
NC_052158.1	77811963	77812035	trnaf-gaa	minus	119977008
NC_052158.1	77890670	77892223	LOC119976173	plus	119976173
NC_052158.1	77906982	77913436	LOC119976629	minus	119976629
NC_052158.1	77982614	77985022	LOC119976362	plus	119976362
NC_052158.1	78007934	78009617	LOC119976134	plus	119976134
NC_052158.1	78213689	78214715	LOC119975617	minus	119975617
NC_052158.1	78304115	78772157	ppp2r3a	plus	119975805
NC_052158.1	78849487	78862083	LOC119975872	minus	119975872
NC_052158.1	78862612	78941655	pccb	plus	119976799
NC_052158.1	78968094	79215372	stag1a	minus	119975969
NC_052158.1	79020769	79020905	LOC119976895	plus	119976895
NC_052158.1	79517208	79528643	LOC119976315	plus	119976315
NC_052158.1	79644895	79905306	LOC119975708	plus	119975708
NC_052158.1	79999007	80044105	LOC119975618	minus	119975618
NC_052158.1	80094447	80134645	LOC119976489	minus	119976489
NC_052158.1	80163007	80183256	LOC119976240	minus	119976240
NC_052158.1	80190651	80223549	LOC119976720	minus	119976720
NC_052158.1	80234259	80255944	LOC119976719	minus	119976719
NC_052158.1	80285645	80286319	LOC119976721	minus	119976721
NC_052158.1	80304267	80311386	LOC119975619	minus	119975619
NC_052158.1	80334295	80376619	LOC119976227	minus	119976227
NC_052158.1	80398118	80452279	LOC119976226	minus	119976226
NC_052158.1	80488962	80575242	LOC119976225	minus	119976225
NC_052158.1	80540769	80548936	LOC119976228	minus	119976228
NC_052158.1	80583046	80586380	otos	plus	119976100
NC_052158.1	80599185	80614450	cops9	plus	119976165
NC_052158.1	80639394	80664082	LOC119976747	plus	119976747
NC_052158.1	80695430	80723536	LOC119976349	minus	119976349
NC_052158.1	80763703	80767675	LOC119975429	plus	119975429
NC_052158.1	80840041	81005746	LOC119975899	plus	119975899
NC_052158.1	81040890	81130748	LOC119976095	minus	119976095
NC_052158.1	81169057	81200609	LOC119975620	plus	119975620
NC_052158.1	81386997	81455730	LOC119975406	plus	119975406
NC_052158.1	81501560	81522145	LOC119976713	plus	119976713
NC_052158.1	81556400	81564450	LOC119976791	plus	119976791
NC_052158.1	81591614	81625078	LOC119976800	minus	119976800
NC_052158.1	81635123	81865620	gigyf2	minus	119976083
NC_052158.1	81776759	81781914	kcnj13	plus	119976084
NC_052158.1	81950378	82119876	efhd1	minus	119976270
NC_052158.1	81974399	81975678	LOC119976271	minus	119976271
NC_052158.1	82145175	82267257	ngef	minus	119976184
NC_052158.1	82294255	82305017	LOC119975505	minus	119975505
NC_052158.1	82300786	82300859	LOC119976897	minus	119976897
NC_052158.1	82301099	82301171	LOC119976904	minus	119976904
NC_052158.1	82301613	82301686	LOC119976903	minus	119976903
NC_052158.1	82303174	82303242	LOC119976898	minus	119976898
NC_052158.1	82397014	82526610	LOC119976425	minus	119976425
NC_052158.1	82535246	82543613	zgc:194655	plus	119976590
NC_052158.1	82638043	82649642	LOC119976093	plus	119976093
NC_052158.1	82716645	82730003	LOC119975621	plus	119975621
NC_052158.1	82732838	82781156	LOC119976365	minus	119976365
NC_052158.1	82781313	82813092	si:ch211-212k18.15	plus	119976424
NC_052158.1	82854047	82954516	LOC119976206	minus	119976206
NC_052158.1	83002668	83008007	LOC119976727	plus	119976727
NC_052158.1	83086307	83087719	LOC119975623	plus	119975623
NC_052158.1	83140146	83141311	LOC119975624	plus	119975624
NC_052158.1	83214182	83215096	LOC119975625	plus	119975625
NC_052158.1	83235892	83240268	LOC119976584	plus	119976584
NC_052158.1	83280744	83286686	LOC119976258	plus	119976258
NC_052158.1	83300034	83384970	LOC119975924	minus	119975924
NC_052158.1	83395484	83476409	cab39	minus	119975424
NC_052158.1	83532663	83534253	her8.2	plus	119976634
NC_052158.1	83544083	83545977	LOC119976266	plus	119976266
NC_052158.1	83585486	83637009	LOC119976003	minus	119976003
NC_052158.1	83644966	83661844	LOC119975626	plus	119975626
NC_052158.1	83709230	83893505	LOC119975449	minus	119975449
NC_052158.1	84044869	84802128	clstn2a	minus	119975685
NC_052158.1	84160850	84208094	LOC119975686	plus	119975686
NC_052158.1	84929088	85035414	nmnat3	plus	119975808
NC_052158.1	85054655	85072810	rbp1.1	plus	119975809
NC_052158.1	85085408	85110514	LOC119975810	plus	119975810
NC_052158.1	85222413	85250200	copb2	plus	119976809
NC_052158.1	85250625	85285211	mrps22	minus	119976810
NC_052158.1	85884128	85884327	LOC119976876	plus	119976876
NC_052158.1	85945186	85946926	foxl2a	plus	119976239
NC_052158.1	86058522	86293535	pik3cb	plus	119976073
NC_052158.1	86303734	86384854	LOC119976614	minus	119976614
NC_052158.1	86462206	86709943	LOC119976097	minus	119976097
NC_052158.1	86775493	86776144	LOC119975627	minus	119975627
NC_052158.1	86883853	86964804	slc25a36a	minus	119976573
NC_052158.1	86914835	86914905	trnaf-gaa	minus	119977009
NC_052158.1	87072248	87288075	pxylp1	plus	119975928
NC_052158.1	88065593	88065792	LOC119976882	minus	119976882
NC_052158.1	88389695	88535132	epha4l	minus	119975779
NC_052158.1	88395239	88395354	LOC119976892	minus	119976892
NC_052158.1	89008206	89123752	pax3b	minus	119976276
NC_052158.1	89212384	89213187	LOC119976407	plus	119976407
NC_052158.1	89249427	89251091	LOC119976066	minus	119976066
NC_052158.1	89293755	89360456	sgpp2	plus	119976444
NC_052158.1	89371801	89441015	farsb	minus	119975880
NC_052158.1	89449095	89469687	LOC119976207	plus	119976207
NC_052158.1	89540639	89680289	acsl3a	plus	119976806
NC_052158.1	89603657	89604260	LOC119976408	plus	119976408
NC_052158.1	89693729	89694742	kcne4	plus	119976314
NC_052158.1	89914079	89917459	scg2a	plus	119976158
NC_052158.1	89946224	89986206	ap1s3a	minus	119975411
NC_052158.1	89986236	90004013	LOC119975412	plus	119975412
NC_052158.1	90005325	90078601	wdfy1	minus	119975410
NC_052158.1	90124248	90148288	serpine2	minus	119976132
NC_052158.1	90175237	90266896	LOC119976734	plus	119976734
NC_052158.1	90181780	90189906	LOC119976735	plus	119976735
NC_052158.1	90182498	90273681	prss16	minus	119976733
NC_052158.1	90279416	90304238	LOC119976621	minus	119976621
NC_052158.1	90318403	90379028	LOC119976313	minus	119976313
NC_052158.1	90400101	90501469	cul3b	minus	119976742
NC_052158.1	90543184	90585969	LOC119976323	plus	119976323
NC_052158.1	90592681	90600940	LOC119976139	minus	119976139
NC_052158.1	90713968	91123244	dock10	minus	119975503
NC_052158.1	91215895	91705844	LOC119976738	minus	119976738
NC_052158.1	91446721	91446824	LOC119976891	plus	119976891
NC_052158.1	91706867	91716528	shox2	minus	119976807
NC_052158.1	91719321	92247161	rsrc1	plus	119975721
NC_052158.1	92253340	92350767	mlf1	plus	119976224
NC_052158.1	92391489	92487978	gfm1	plus	119975461
NC_052158.1	92471080	92477724	lxn	minus	119975462
NC_052158.1	92558396	92619595	mfsd1	plus	119976422
NC_052158.1	92914236	93932029	schip1	plus	119976603
NC_052158.1	93701389	93702908	LOC119976605	minus	119976605
NC_052158.1	93717457	93717559	LOC119976887	plus	119976887
NC_052158.1	94030153	94059433	il12a	plus	119975628
NC_052158.1	94110096	94246374	si:dkeyp-97b10.3	minus	119976092
NC_052158.1	94445624	94781135	ift80	minus	119975472
NC_052158.1	94781232	94857915	smc4	plus	119975471
NC_052158.1	94886015	94903068	trim59	minus	119976005
NC_052158.1	94917856	94954277	kpna4	minus	119975716
NC_052158.1	95026648	95028204	LOC119976546	minus	119976546
NC_052158.1	95125981	95311741	ppm1lb	minus	119975494
NC_052158.1	95347578	95403721	nmd3	plus	119976055
NC_052158.1	95737759	95772704	sptssb	minus	119976569
NC_052158.1	95879647	95907616	otol1b	plus	119975629
NC_052158.1	95931522	95935773	LOC119975630	plus	119975630
NC_052158.1	97133409	97178743	LOC119976283	plus	119976283
NC_052158.1	97174420	97374723	si	minus	119976282
NC_052158.1	97528516	97570056	LOC119975632	minus	119975632
NC_052158.1	97679405	97685340	slitrk3a	minus	119976196
NC_052158.1	97898705	97942978	LOC119975757	minus	119975757
NC_052158.1	98132692	98141656	LOC119976246	minus	119976246
NC_052158.1	98231129	98248089	LOC119976120	minus	119976120
NC_052158.1	98234534	98262091	LOC119975420	plus	119975420
NC_052158.1	99332163	99342126	LOC119975696	plus	119975696
NC_052158.1	99368756	99378862	LOC119975476	plus	119975476
NC_052158.1	100017843	100185572	LOC119976320	plus	119976320
NC_052158.1	100412751	100413667	LOC119976805	minus	119976805
NC_052158.1	100524555	100554037	LOC119975633	plus	119975633
NC_052158.1	100637800	100802896	zbbx	minus	119976009
NC_052158.1	100815858	100842621	LOC119976402	minus	119976402
NC_052158.1	100854332	100943242	LOC119976401	minus	119976401
NC_052158.1	100963716	101002048	pdcd10a	minus	119975497
NC_052158.1	101002238	101065286	serpini1	plus	119975496
NC_052158.1	101092252	101269434	LOC119976272	minus	119976272
NC_052158.1	101298206	101374372	LOC119976205	minus	119976205
NC_052158.1	101463962	101497521	LOC119975634	minus	119975634
NC_052158.1	101499186	101500002	LOC119976589	plus	119976589
NC_052158.1	101525921	101696354	LOC119975799	minus	119975799
NC_052158.1	101696612	101697450	LOC119975408	plus	119975408
NC_052158.1	101720733	101794224	LOC119975635	minus	119975635
NC_052158.1	101813165	102172925	veph1	plus	119976000
NC_052158.1	101907013	101938164	LOC119976001	minus	119976001
NC_052158.1	102268197	102291604	ccnl1a	plus	119976523
NC_052158.1	102433765	102709446	lekr1	minus	119976082
NC_052158.1	102826915	102858534	LOC119975774	minus	119975774
NC_052158.1	102931309	102959443	LOC119976366	plus	119976366
NC_052158.1	102992573	103000703	ssr3	plus	119975480
NC_052158.1	103000691	103320013	kcnab1a	minus	119975479
NC_052158.1	103434486	103435870	LOC119975482	plus	119975482
NC_052158.1	103472950	103511322	LOC119976096	minus	119976096
NC_052158.1	103574959	103604205	LOC119975636	minus	119975636
NC_052158.1	103662943	103688738	gmps	minus	119975526
NC_052158.1	103733447	103780551	slc33a1	plus	119975869
NC_052158.1	103826049	103885785	c18h3orf33	plus	119975887
NC_052158.1	103911965	104112437	plch1	plus	119975925
NC_052158.1	104155887	104168435	LOC119975637	plus	119975637
NC_052158.1	104183283	104189159	LOC119976289	minus	119976289
NC_052158.1	104200186	104355096	LOC119976006	plus	119976006
NC_052158.1	104371174	104410155	LOC119976737	minus	119976737
NC_052158.1	104404670	104441760	LOC119976736	plus	119976736
NC_052158.1	104452832	104544322	ect2	plus	119976038
NC_052158.1	104552375	104834015	LOC119976418	minus	119976418
NC_052158.1	104867250	104867331	trnal-aag	plus	119977026
NC_052158.1	104878404	105607870	nlgn1	plus	119975483
NC_052158.1	105786871	106938394	LOC119975416	plus	119975416
NC_052158.1	106954539	107432492	si:ch211-51h4.2	plus	119975417
NC_052158.1	107345967	107346167	LOC119976881	minus	119976881
NC_052158.1	107442722	107669941	tbl1xr1a	minus	119976257
NC_052158.1	108162391	108214285	si:ch211-247n2.1	plus	119976405
NC_052158.1	108229710	108230865	LOC119975638	minus	119975638
NC_052158.1	108262095	108347218	zmat3	minus	119976626
NC_052158.1	108404994	108507739	LOC119976624	plus	119976624
NC_052158.1	108508754	108602513	LOC119976625	minus	119976625
NC_052158.1	108754507	108784298	actl6a	plus	119975491
NC_052158.1	108784285	108796442	mrpl47	minus	119975492
NC_052158.1	108796699	108816548	ndufb5	plus	119975493
NC_052158.1	108854711	108993505	usp13	plus	119976251
NC_052158.1	109020059	109255254	pex5la	minus	119976242
NC_052158.1	109428426	109499261	pde6d	plus	119975901
NC_052158.1	109525701	109542696	LOC119976088	minus	119976088
NC_052158.1	109621778	109631136	LOC119976091	minus	119976091
NC_052158.1	109633001	109647491	LOC119976090	plus	119976090
NC_052158.1	109696762	109722168	LOC119976087	plus	119976087
NC_052158.1	109845676	109850537	ptmaa	plus	119975506
NC_052158.1	109999510	110000064	LOC119975639	minus	119975639
NC_052158.1	110265665	110281759	nmur1a	plus	119976545
NC_052158.1	110638802	110638873	trnaa-ugc	plus	119977027
NC_052158.1	110768200	110877042	LOC119975407	plus	119975407
NC_052158.1	111467590	111472396	LOC119976456	plus	119976456
NC_052158.1	111828431	111829045	LOC119975640	minus	119975640
NC_052158.1	114202759	114205210	LOC119976576	minus	119976576
NC_052158.1	114244691	114321698	LOC119976025	minus	119976025
NC_052158.1	114327311	114356421	polr2h	minus	119976072
NC_052158.1	114356417	114366780	plaat1	plus	119976071
NC_052158.1	114371416	114542745	LOC119976236	minus	119976236
NC_052158.1	114571988	114575837	LOC119976531	minus	119976531
NC_052158.1	114574901	114705074	opa1	plus	119976529
NC_052158.1	114867504	114867703	LOC119976872	plus	119976872
NC_052158.1	115032173	115032279	LOC119976885	minus	119976885
NC_052158.1	115310685	115384890	her6	plus	119976288
NC_052158.1	115661045	115662363	LOC119976231	minus	119976231
NC_052158.1	115665487	115715446	LOC119975642	minus	119975642
NC_052158.1	115759657	115764198	LOC119975447	minus	119975447
NC_052158.1	115777640	115964071	LOC119975888	minus	119975888
NC_052158.1	116046122	116098904	tmem44	minus	119976131
NC_052158.1	116113566	116140578	lsg1	minus	119975717
NC_052158.1	116179603	116183953	fam43a	plus	119976110
NC_052158.1	116529901	116701424	xxylt1	minus	119976053
NC_052158.1	116711052	116885389	LOC119976607	minus	119976607
NC_052158.1	116859487	116863629	LOC119976608	minus	119976608
NC_052158.1	116903047	116923501	ppp1r2	minus	119975786
NC_052158.1	116974523	117050486	LOC119976616	minus	119976616
NC_052158.1	117089478	117503116	dis3l2	minus	119976802
NC_052158.1	117516132	117518011	LOC119976235	plus	119976235
NC_052158.1	117582650	117655451	LOC119976793	minus	119976793
NC_052158.1	117659654	117819256	LOC119976317	minus	119976317
NC_052158.1	117907494	118027861	zgc:153039	minus	119976592
NC_052158.1	118028107	118262724	LOC119976591	plus	119976591
NC_052158.1	118283163	118311903	b3gnt7	plus	119976754
NC_052158.1	118399510	118412384	ncl	minus	119975695
NC_052158.1	118402743	118402822	LOC119976896	minus	119976896
NC_052158.1	118405279	118405348	LOC119976894	minus	119976894
NC_052158.1	118512627	118537697	LOC119976544	minus	119976544
NC_052158.1	118789555	118818721	chrd	plus	119976538
NC_052158.1	118965324	119642772	clcn2c	plus	119975788
NC_052158.1	119205818	119205890	trnar-ccu	plus	119977028
NC_052158.1	119662140	119667434	LOC119976724	minus	119976724
NC_052158.1	119704077	119782862	LOC119976124	minus	119976124
NC_052158.1	119874876	120024443	eif4g1a	minus	119975988
NC_052158.1	120159088	120213467	psmd2	minus	119975504
NC_052158.1	120248635	120491542	LOC119975891	plus	119975891
NC_052158.1	120250507	120254374	LOC119975892	plus	119975892
NC_052158.1	120546969	121012220	mcf2l2	plus	119976185
NC_052158.1	120829685	120851433	LOC119976186	minus	119976186
NC_052158.1	121028523	121053715	LOC119976054	plus	119976054
NC_052158.1	121075248	121174119	mccc1	plus	119975991
NC_052158.1	121196476	121258575	LOC119975422	minus	119975422
NC_052158.1	121258675	121351695	dcun1d1	plus	119975423
NC_052158.1	121394158	121584437	atp11b	minus	119976744
NC_052158.1	121587626	121601205	LOC119976745	plus	119976745
NC_052158.1	121714189	121768278	LOC119976280	plus	119976280
NC_052158.1	122462929	122489147	LOC119976553	minus	119976553
NC_052158.1	122558635	122567234	sox2	minus	119976552
NC_052158.1	123786112	123806523	dnajc19	plus	119976293
NC_052158.1	123837891	123968847	fxr1	minus	119976376
NC_052158.1	124101635	124289504	ccdc39	plus	119976140
NC_052158.1	124294827	124355385	ttc14	minus	119976804
NC_052158.1	124374587	124530246	abcc5	plus	119975930
NC_052158.1	124550108	124643273	rnpepl1	plus	119975895
NC_052158.1	124676963	124722849	capn10	plus	119975787
NC_052158.1	124765308	124834531	eif4e2	plus	119975926
NC_052158.1	124828725	124842249	LOC119975927	minus	119975927
NC_052158.1	124854709	124920586	chrnd	minus	119976377
NC_052158.1	124932518	125009595	prss56	minus	119976717
NC_052158.1	125204637	125340313	psmd1	minus	119975944
NC_052158.1	125259131	125282733	htr2b	plus	119975945
NC_052158.1	125339419	125398955	LOC119975949	plus	119975949
NC_052158.1	125365268	125402825	LOC119975947	minus	119975947
NC_052158.1	125407160	125505105	iqcg	plus	119975946
NC_052158.1	125428319	125434771	rpl35a	minus	119975948
NC_052158.1	125511044	125739267	lrch3	minus	119976032
NC_052158.1	125754422	125755246	LOC119976354	minus	119976354
NC_052158.1	125768798	125780581	LOC119976016	minus	119976016
NC_052158.1	125887063	125964582	rubcn	plus	119975758
NC_052158.1	126043539	126139666	LOC119975643	plus	119975643
NC_052158.1	126180986	126211755	LOC119976613	minus	119976613
NC_052158.1	126265253	126326660	LOC119975644	plus	119975644
NC_052158.1	126414077	126476226	LOC119975645	plus	119975645
NC_052158.1	126503802	126692167	LOC119975484	plus	119975484
NC_052158.1	126716463	126798537	LOC119975487	plus	119975487
NC_052158.1	126856679	126990766	LOC119975646	plus	119975646
NC_052158.1	126991305	127108828	LOC119975485	plus	119975485
NC_052158.1	127586060	127589692	LOC119975488	plus	119975488
NC_052158.1	127589724	127645385	LOC119975647	plus	119975647
NC_052158.1	127675091	127860726	LOC119975648	plus	119975648
NC_052158.1	128059965	128175376	LOC119975649	plus	119975649
NC_052158.1	128181413	128587249	tnk2b	minus	119976150
NC_052158.1	128498018	128498089	trnad-guc	plus	119977031
NC_052158.1	128633183	128691309	tfr1a	minus	119976620
NC_052158.1	128783277	128839810	LOC119976163	minus	119976163
NC_052158.1	128888788	129089024	vwa5b2	plus	119976074
NC_052158.1	129099534	129138055	alg3	minus	119976393
NC_052158.1	129138442	129528479	ece2a	plus	119976396
NC_052158.1	129542462	129545651	camk2n1a	minus	119976397
NC_052158.1	129577866	129578653	LOC119976400	minus	119976400
NC_052158.1	129603971	129626444	mul1a	minus	119976395
NC_052158.1	129657132	129675424	LOC119976399	minus	119976399
NC_052158.1	129685842	129704819	LOC119976398	plus	119976398
NC_052158.1	129778263	129806656	LOC119976250	minus	119976250
NC_052158.1	129850135	129850333	LOC119976873	minus	119976873
NC_052158.1	129912450	130457532	LOC119975498	plus	119975498
NC_052158.1	130458233	130521023	daw1	minus	119975500
NC_052158.1	130526228	130526299	trnae-cuc	plus	119977032
NC_052158.1	130533186	130550132	LOC119975650	plus	119975650
NC_052158.1	130568661	130592755	LOC119976153	plus	119976153
NC_052158.1	130599142	130628951	LOC119976170	minus	119976170
NC_052158.1	130647768	130669009	LOC119976169	minus	119976169
NC_052158.1	130675230	130718094	LOC119976457	minus	119976457
NC_052158.1	130729731	130746538	LOC119976390	minus	119976390
NC_052158.1	130754935	130776375	LOC119976043	minus	119976043
NC_052158.1	130862715	131067611	LOC119976126	plus	119976126
NC_052158.1	131084339	131123477	LOC119975896	plus	119975896
NC_052158.1	131146169	131154710	ncbp2	minus	119975780
NC_052158.1	131154714	131157021	si:ch211-162e15.3	plus	119975781
NC_052158.1	131173280	131208145	LOC119975933	minus	119975933
NC_052158.1	131225042	131241408	LOC119975932	minus	119975932
NC_052158.1	131285353	131349164	LOC119975980	plus	119975980
NC_052158.1	131375209	131802052	LOC119976166	minus	119976166
NC_052158.1	131720916	131720995	trnas-aga	plus	119977033
NC_052158.1	131945505	131963397	LOC119976168	minus	119976168
NC_052158.1	131992839	132039846	LOC119976167	plus	119976167
NC_052158.1	132054059	132060031	LOC119976277	minus	119976277
NC_052158.1	132067017	132202661	LOC119976430	plus	119976430
NC_052158.1	132225474	132255308	LOC119975651	plus	119975651
NC_052158.1	132282824	132312713	LOC119975426	plus	119975426
NC_052158.1	132363979	132388929	LOC119976209	plus	119976209
NC_052158.1	132437956	132794984	megf6	plus	119976325
NC_052158.1	132935049	133850350	mecom	minus	119976018
NC_052158.1	133918222	133965232	LOC119976078	plus	119976078
NC_052158.1	133983728	133985344	LOC119975987	minus	119975987
NC_052158.1	134220076	134326850	LOC119975818	minus	119975818
NC_052158.1	134326396	134518093	nyap2a	plus	119975817
NC_052158.1	134606685	134655268	LOC119976193	plus	119976193
NC_052158.1	134905304	134979536	irs1	minus	119975802
NC_052158.1	135124841	135181518	rhbdd1	plus	119976081
NC_052158.1	135196593	135440932	LOC119975939	minus	119975939
NC_052158.1	135441005	135696367	LOC119975940	plus	119975940
NC_052158.1	135701621	135744230	mffa	plus	119975941
NC_052158.1	135766775	135776799	mrpl44	plus	119976161
NC_052158.1	135785465	135790727	LOC119975653	minus	119975653
NC_052158.1	135820628	135918063	agfg1a	plus	119975464
NC_052158.1	135948638	135968438	slc19a3a	plus	119976612
NC_052158.1	136006515	136017815	LOC119975706	plus	119975706
NC_052158.1	136008083	136008147	LOC119976915	plus	119976915
NC_052158.1	136012058	136012127	LOC119976914	plus	119976914
NC_052158.1	136012557	136012729	LOC119976908	plus	119976908
NC_052158.1	136023583	136060111	rfc4	minus	119976046
NC_052158.1	136068698	136082849	LOC119976014	minus	119976014
NC_052158.1	136108043	136218488	LOC119976360	minus	119976360
NC_052158.1	136233595	136343428	LOC119976361	plus	119976361
NC_052158.1	136379103	136583317	rasa2	minus	119975510
NC_052158.1	136649401	136706227	zbtb38	minus	119976027
NC_052158.1	136779199	136797970	LOC119976712	plus	119976712
NC_052158.1	136801241	136816382	LOC119976710	minus	119976710
NC_052158.1	136859083	136926762	LOC119975951	plus	119975951
NC_052158.1	136934118	137024620	LOC119976779	minus	119976779
NC_052158.1	137025880	137222201	trip12	plus	119976778
NC_052158.1	137251015	137582826	dner	plus	119976041
NC_052158.1	137674737	137796782	pid1	plus	119976086
NC_052158.1	137890222	137898418	rnf7	plus	119976059
NC_052158.1	137899173	137917223	LOC119976561	plus	119976561
NC_052158.1	137923608	137949500	LOC119976045	plus	119976045
NC_052158.1	137991031	138044090	atp1b3a	plus	119975777
NC_052158.1	138080582	138305807	LOC119975414	minus	119975414
NC_052158.1	138192589	138194275	LOC119975415	plus	119975415
NC_052158.1	138334579	138404872	gk5	minus	119975782
NC_052158.1	138408405	138554589	xrn1	minus	119976562
NC_052158.1	138577026	138686238	atr	minus	119975421
NC_052158.1	138708885	138907461	LOC119976786	plus	119976786
NC_052158.1	138919091	139042246	trpc1	plus	119976785
NC_052158.1	139044761	139086706	pcolce2b	minus	119976198
NC_052158.1	139112792	139195875	LOC119975489	plus	119975489
NC_052158.1	139266497	139273943	chst2b	plus	119975527
NC_052158.1	139337022	139792791	LOC119975725	minus	119975725
NC_052158.1	139468895	139469094	LOC119976880	plus	119976880
NC_052158.1	139925972	140168188	dipk2ab	plus	119976247
NC_052158.1	140761457	140931012	plod2	minus	119975517
NC_052158.1	140955688	140973555	LOC119975813	plus	119975813
NC_052158.1	141005514	141006476	LOC119975654	minus	119975654
NC_052158.1	141014786	141115537	LOC119975811	minus	119975811
NC_052158.1	141015303	141015730	LOC119975812	minus	119975812
NC_052158.1	141150327	141220614	LOC119976176	minus	119976176
NC_052158.1	141168934	141172980	LOC119976177	plus	119976177
NC_052158.1	142276682	142293319	LOC119975884	minus	119975884
NC_052158.1	142281931	142300210	LOC119975885	plus	119975885
NC_052158.1	143038438	143038510	trnay-gua	minus	119977010
NC_052158.1	143789240	143794217	LOC119975507	minus	119975507
NC_052158.1	143847370	143908785	LOC119976260	plus	119976260
NC_052158.1	143847492	143880717	agtr1a	plus	119976261
NC_052158.1	143930523	143962039	LOC119976606	plus	119976606
NC_052158.1	143968341	143988188	LOC119976262	minus	119976262
NC_052158.1	144050834	144152048	LOC119975871	plus	119975871
NC_052158.1	144168992	144254076	hltf	minus	119975870
NC_052158.1	144266598	144341312	LOC119976291	minus	119976291
NC_052158.1	144345101	144399739	hps3	plus	119975720
NC_052158.1	144401389	144460249	LOC119975718	minus	119975718
NC_052158.1	144492972	144569109	LOC119975655	minus	119975655
NC_052158.1	144569351	144603252	LOC119976777	plus	119976777
NC_052158.1	144629202	144646103	tm4sf4	plus	119976732
NC_052158.1	144690426	144868497	LOC119975456	minus	119975456
NC_052158.1	144939280	144968124	commd2	minus	119975707
NC_052158.1	145004513	145294072	LOC119975519	plus	119975519
NC_052158.1	145132115	145132699	LOC119975521	minus	119975521
NC_052158.1	145296395	145361605	pfn2l	minus	119975520
NC_052158.1	145578745	145579071	LOC119975656	minus	119975656
NC_052158.1	145849873	145938094	tsc22d2	plus	119975495
NC_052158.1	145991275	146010722	LOC119975902	minus	119975902
NC_052158.1	146011050	146066218	eif2a	plus	119976013
NC_052158.1	146084279	146119304	LOC119975913	plus	119975913
NC_052158.1	146100183	146100382	LOC119976878	minus	119976878
NC_052158.1	146129293	146207905	LOC119976068	minus	119976068
NC_052158.1	146210426	146252639	LOC119976353	minus	119976353
NC_052158.1	146271801	146352012	mindy4b	minus	119976599
NC_052158.1	146378382	146414178	clrn1	minus	119976423
NC_052158.1	146484402	147125107	LOC119975763	plus	119975763
NC_052158.1	146653638	146657081	gpr171	minus	119975770
NC_052158.1	146685416	146694273	LOC119975764	minus	119975764
NC_052158.1	146719890	146720532	LOC119975772	minus	119975772
NC_052158.1	146759353	146764452	LOC119975765	minus	119975765
NC_052158.1	146785484	146790282	LOC119975766	minus	119975766
NC_052158.1	146802877	146809975	LOC119975767	minus	119975767
NC_052158.1	146835003	146842465	LOC119975771	minus	119975771
NC_052158.1	146908255	146924826	LOC119975768	minus	119975768
NC_052158.1	146948499	146953069	p2ry12	minus	119975769
NC_052158.1	147140759	147166194	LOC119976359	minus	119976359
NC_052158.1	147526734	147588222	aadac	plus	119976275
NC_052158.1	147632594	147646947	LOC119976740	minus	119976740
NC_052158.1	147729610	147730829	LOC119975900	plus	119975900
NC_052158.1	147731879	147734404	LOC119975773	plus	119975773
NC_052158.1	147756503	147765947	LOC119976487	minus	119976487
NC_052158.1	147808168	147813959	LOC119976794	plus	119976794
NC_052158.1	147814534	147815768	LOC119976795	plus	119976795
NC_052158.1	147815832	147819375	LOC119975657	plus	119975657
NC_052158.1	147841699	147850549	LOC119976726	minus	119976726
NC_052158.1	147893086	147908366	LOC119976725	minus	119976725
NC_052158.1	147935278	147977493	LOC119976406	minus	119976406
NC_052158.1	148001852	148056719	LOC119975658	minus	119975658
NC_052158.1	148513326	148551341	LOC119975659	minus	119975659
NC_052158.1	148749208	149096740	mbnl1	plus	119975444
NC_052158.1	149127116	149153738	LOC119976308	plus	119976308
NC_052158.1	149168217	149175724	LOC119976309	plus	119976309
NC_052158.1	149442088	149482828	p2ry1	plus	119975919
NC_052158.1	149742878	149748909	LOC119976292	plus	119976292
NC_052158.1	150369088	150376843	LOC119975660	minus	119975660
NC_052158.1	150444368	150677943	LOC119976102	plus	119976102
NC_052158.1	150695016	150774641	dhx36	minus	119975876
NC_052158.1	150817682	150878555	LOC119976756	minus	119976756
NC_052158.1	151162257	151397954	LOC119976792	plus	119976792
NC_052158.1	151489922	151492628	LOC119976750	minus	119976750
NC_052158.1	151554248	151564591	LOC119975990	minus	119975990
NC_052158.1	151602064	151619217	LOC119975997	plus	119975997
NC_052158.1	151622882	151625610	LOC119976319	minus	119976319
NC_052158.1	151634249	151647155	LOC119976106	minus	119976106
NC_052158.1	151659574	151680718	LOC119976105	minus	119976105
NC_052158.1	151680646	151709259	LOC119976104	plus	119976104
NC_052158.1	151722788	151749337	LOC119975985	plus	119975985
NC_052158.1	151790084	151800389	LOC119975935	minus	119975935
NC_052158.1	151812518	151819598	LOC119975967	minus	119975967
NC_052158.1	151833114	151850062	LOC119975661	plus	119975661
NC_052158.1	151871511	151885557	LOC119975970	plus	119975970
NC_052158.1	151908946	151915977	LOC119975943	minus	119975943
NC_052158.1	151938121	151945799	LOC119975968	minus	119975968
NC_052158.1	151970847	151973959	LOC119975662	minus	119975662
NC_052158.1	151981188	151990186	LOC119975995	minus	119975995
NC_052158.1	152020813	152033877	LOC119976549	minus	119976549
NC_052158.1	152086855	152162664	LOC119975477	minus	119975477
NC_052158.1	152215055	152394263	prkci	minus	119976731
NC_052158.1	152443762	152454102	zgc:194621	minus	119976494
NC_052158.1	152490545	152631529	LOC119975524	plus	119975524
NC_052158.1	152547567	152547639	trnak-cuu	plus	119977034
NC_052158.1	152658812	152705524	gpr160	minus	119976373
NC_052158.1	152738436	152799006	LOC119975711	plus	119975711
NC_052158.1	152804568	152903978	sec62	minus	119975759
NC_052158.1	153008496	153018684	LOC119975663	plus	119975663
NC_052158.1	153033857	153045623	LOC119975664	plus	119975664
NC_052158.1	153068860	153078058	LOC119976026	plus	119976026
NC_052158.1	153097277	153104327	LOC119975994	plus	119975994
NC_052158.1	153120383	153126113	LOC119976023	plus	119976023
NC_052158.1	153149738	153196131	LOC119976770	plus	119976770
NC_052158.1	153214743	153218589	LOC119976564	plus	119976564
NC_052158.1	153228594	153234351	LOC119976056	plus	119976056
NC_052158.1	153252367	153294518	LOC119976775	plus	119976775
NC_052158.1	153331792	153368529	LOC119976392	plus	119976392
NC_052158.1	153395591	153436705	LOC119976767	plus	119976767
NC_052158.1	153486423	153738655	LOC119975466	minus	119975466
NC_052158.1	153627257	153659135	LOC119975468	plus	119975468
NC_052158.1	153675018	153701547	LOC119975467	minus	119975467
NC_052158.1	153705635	153739106	LOC119975465	minus	119975465
NC_052158.1	153777120	153806026	LOC119976628	minus	119976628
NC_052158.1	153850586	153884612	LOC119975665	plus	119975665
NC_052158.1	153903449	153940645	LOC119975666	plus	119975666
NC_052158.1	153961329	153995162	mmp23bb	minus	119976577
NC_052158.1	153999390	154062648	LOC119976617	minus	119976617
NC_052158.1	154088221	154226106	LOC119975797	minus	119975797
NC_052158.1	154248985	154307345	eif2b5	minus	119975992
NC_052158.1	154330670	154360919	LOC119976508	plus	119976508
NC_052158.1	154606646	154613483	gmnc	plus	119975667
NC_052158.1	154844556	154853870	LOC119975668	plus	119975668
NC_052158.1	154867124	154921457	LOC119976310	minus	119976310
NC_052158.1	154977108	154977179	trnag-ucc	plus	119977035
NC_052158.1	155150202	155491513	fgf12a	minus	119976557
NC_052158.1	155302271	155348661	LOC119976560	plus	119976560
NC_052158.1	155576744	155627483	LOC119976556	minus	119976556
NC_052158.1	155642108	155670070	LOC119976559	minus	119976559
NC_052158.1	155722009	155862156	LOC119975669	minus	119975669
NC_052158.1	155882340	155924903	dynlt2b	plus	119975898
NC_052158.1	155981058	156027987	LOC119975801	plus	119975801
NC_052158.1	156028806	156080802	LOC119976803	minus	119976803
NC_052158.1	156107399	156156735	LOC119976563	plus	119976563
NC_052158.1	156183267	156220961	ghsra	plus	119976108
NC_052158.1	156221258	156223776	LOC119975670	plus	119975670
NC_052158.1	156310438	156727966	LOC119975671	minus	119975671
NC_052158.1	156801008	156814549	LOC119976284	minus	119976284
NC_052158.1	156852243	157048914	LOC119976532	plus	119976532
NC_052158.1	157055538	157098865	LOC119976533	minus	119976533
NC_052158.1	157142985	157402278	LOC119976763	plus	119976763
NC_052158.1	157172373	157172443	trnag-gcc	minus	119977011
NC_052158.1	157439451	157493865	slc2a2	plus	119976241
NC_052158.1	157566041	157586944	LOC119975470	plus	119975470
NC_052158.1	157599956	157605548	LOC119976278	plus	119976278
NC_052158.1	158023460	158127138	LOC119976172	plus	119976172
NC_052158.1	158149496	158195541	LOC119976372	minus	119976372
NC_052158.1	158164844	158238219	LOC119976371	plus	119976371
NC_052158.1	158265561	158278022	LOC119976757	minus	119976757
NC_052158.1	158284521	158316019	LOC119976759	plus	119976759
NC_052158.1	158336187	158352396	LOC119976758	minus	119976758
NC_052158.1	158382829	158403409	LOC119976352	minus	119976352
NC_052158.1	158490949	158508254	LOC119976197	minus	119976197
NC_052158.1	158538864	158777105	LOC119975672	minus	119975672
NC_052158.1	158777553	158848289	LOC119975673	minus	119975673
NC_052158.1	158936927	158972460	LOC119976098	plus	119976098
NC_052158.1	158979076	159014335	LOC119976099	minus	119976099
NC_052158.1	159027626	159043663	LOC119975966	minus	119975966
NC_052158.1	159061406	159076503	LOC119975674	plus	119975674
NC_052158.1	159091395	159102379	LOC119975675	minus	119975675
NC_052158.1	159120393	159140946	LOC119975676	minus	119975676
NC_052158.1	159150273	159171838	LOC119975677	minus	119975677
NC_052158.1	159186791	159201963	LOC119976593	minus	119976593
NC_052158.1	159287504	159303179	LOC119976364	plus	119976364
NC_052158.1	159334327	159382343	LOC119976125	minus	119976125
NC_052158.1	159382465	159424677	LOC119976255	plus	119976255
NC_052158.1	159430512	159541762	abcf3	minus	119975936
NC_052158.1	159754184	159859045	ccdc50a	plus	119975965
NC_052158.1	159941587	159961445	LOC119975678	minus	119975678
NC_052158.1	160025785	160059810	LOC119975400	minus	119975400
NC_052158.1	160120621	160128916	LOC119976350	minus	119976350
NC_052158.1	160137806	160141345	LOC119976595	minus	119976595
NC_052158.1	160155231	160166411	LOC119975679	plus	119975679
NC_052158.1	160187245	160190207	LOC119976345	minus	119976345
NC_052158.1	160241960	160292329	LOC119976383	minus	119976383
NC_052158.1	160377379	160408415	LOC119976783	plus	119976783
NC_052158.1	160450073	160676309	p3h2	plus	119976036
NC_052158.1	160676487	160678123	LOC119976037	plus	119976037
NC_052158.1	160693211	160967864	tp63	minus	119975882
NC_052158.1	161333217	161382643	LOC119976587	plus	119976587
NC_052158.1	161410081	161552851	LOC119976243	minus	119976243
NC_052158.1	161580659	161605425	lrrc34	minus	119975680
NC_052158.1	161630693	161706467	LOC119976015	minus	119976015
NC_052158.1	161806353	162045460	masp1	minus	119975878
NC_052158.1	162133496	162289002	LOC119975681	plus	119975681
NC_052158.1	162300952	162302771	LOC119976598	minus	119976598
NC_052158.1	162373026	162373097	trnaa-ugc	plus	119977036
NC_052158.1	162428841	162575165	LOC119975683	minus	119975683
NC_052158.1	162594585	162620842	LOC119976610	minus	119976610
NC_052158.1	162689189	162713488	bcl6aa	minus	119975807
NC_052158.1	162942392	162944326	LOC119975684	minus	119975684
NC_052158.1	162979232	163380576	LOC119976480	plus	119976480

## Sheet: Sup File 3 - Sawfish chr34
Sawfish Pristis pectinata chromosome 34
NCBI RefSeq Annotation GCF_009764475.1-RS_2023_02
Accession	Start	Stop	Gene symbol	Strand	NCBI Gene ID	Name	Observations
NC_067438.1	48312	77210	LOC127586090	plus	127586090	hepatocyte cell adhesion molecule-like
NC_067438.1	418753	459623	LOC127586054	minus	127586054	uncharacterized LOC127586054
NC_067438.1	534848	535748	LOC127585783	minus	127585783	uncharacterized LOC127585783
NC_067438.1	540176	559267	LOC127585790	minus	127585790	60S ribosomal protein L5-like
NC_067438.1	559475	590576	daxx	plus	127585770	death-domain associated protein	DAXX
NC_067438.1	649072	660271	c34h11orf98	plus	127586101	chromosome 34 C11orf98 homolog
NC_067438.1	683770	708524	kifc1	plus	127585939	kinesin family member C1	KIFC1
NC_067438.1	711039	717837	LOC127585992	minus	127585992	nucleoside diphosphate kinase homolog 5-like
NC_067438.1	717978	727546	rnf5	minus	127585991	ring finger protein 5	RNF5
NC_067438.1	734445	749939	LOC127585990	plus	127585990	beta-1,3-galactosyltransferase 4-like	B3GALT4
NC_067438.1	763568	771616	LOC127585993	plus	127585993	uncharacterized LOC127585993
NC_067438.1	771708	796594	LOC127585791	plus	127585791	uncharacterized LOC127585791
NC_067438.1	807006	825772	LOC127585792	minus	127585792	cytochrome P450 2K4-like
NC_067438.1	823020	834822	LOC127585793	plus	127585793	zinc-binding protein A33-like
NC_067438.1	837277	867768	vps52	minus	127585919	VPS52 subunit of GARP complex	VPS52
NC_067438.1	867849	873402	gpank1	plus	127585932	G patch domain and ankyrin repeats 1
NC_067438.1	876663	882679	LOC127585934	minus	127585934	uncharacterized LOC127585934
NC_067438.1	891217	898559	LOC127585933	plus	127585933	SLAM family member 9-like
NC_067438.1	910800	920236	LOC127585936	plus	127585936	heme-binding protein 2-like
NC_067438.1	922097	934977	LOC127585928	plus	127585928	tapasin-like	TAPBP
NC_067438.1	967069	993891	si:ch73-95l15.5	plus	127585917	uncharacterized si:ch73-95l15.5
NC_067438.1	1012581	1026944	nelfe	minus	127585931	negative elongation factor complex member E	NELFE
NC_067438.1	1027257	1072710	LOC127585937	plus	127585937	helicase SKI2W-like	SKIV2L
NC_067438.1	1072714	1095751	LOC127585916	minus	127585916	complement factor B-like	C2/BF
NC_067438.1	1099283	1103302	LOC127585938	minus	127585938	uncharacterized LOC127585938
NC_067438.1	1103876	1121489	LOC127585922	minus	127585922	complement C2-like	C2/BF
NC_067438.1	1129388	1142367	LOC127585929	minus	127585929	zinc finger and BTB domain-containing protein 12-like
NC_067438.1	1144400	1160023	LOC127585794	minus	127585794	uncharacterized LOC127585794
NC_067438.1	1159792	1216473	LOC127585915	plus	127585915	histone-lysine N-methyltransferase EHMT2-like	EHMT2
NC_067438.1	1230656	1274030	slc44a4	plus	127585795	solute carrier family 44 member 4	SLC44A4
NC_067438.1	1284283	1300167	LOC127585796	plus	127585796	zinc-binding protein A33-like
NC_067438.1	1314247	1324080	LOC127585798	minus	127585798	zinc-binding protein A33-like
NC_067438.1	1340391	1414486	LOC127585799	plus	127585799	uncharacterized LOC127585799
NC_067438.1	1355567	1390600	LOC127585927	plus	127585927	butyrophilin subfamily 3 member A1-like
NC_067438.1	1431710	1496288	atf6b	plus	127585920	activating transcription factor 6 beta	ATF6B
NC_067438.1	1499128	1513061	LOC127585923	minus	127585923	olfactomedin-like protein 2A
NC_067438.1	1515400	1534811	LOC127585924	plus	127585924	butyrophilin subfamily 1 member A1-like
NC_067438.1	1536824	1552946	LOC127585925	plus	127585925	butyrophilin subfamily 3 member A3-like
NC_067438.1	1560968	1589431	LOC127585921	plus	127585921	butyrophilin subfamily 2 member A2-like
NC_067438.1	1594883	1610513	LOC127585800	plus	127585800	histone H3-like centromeric protein A
NC_067438.1	1625038	1639578	LOC127585930	plus	127585930	LIM/homeobox protein Lhx9-like
NC_067438.1	1644536	1657697	LOC127585801	plus	127585801	steroid 21-hydroxylase	CYP21A2
NC_067438.1	1671760	1761713	LOC127585802	minus	127585802	tenascin-X-like	TNXB
NC_067438.1	1881500	2001288	LOC127586071	minus	127586071	butyrophilin subfamily 1 member A1-like
NC_067438.1	1913232	2001164	LOC127585803	minus	127585803	uncharacterized LOC127585803
NC_067438.1	2006738	2012971	LOC127585804	minus	127585804	zinc-binding protein A33-like
NC_067438.1	2016026	2041020	LOC127586063	minus	127586063	butyrophilin subfamily 1 member A1-like
NC_067438.1	2054040	2060736	LOC127586080	plus	127586080	uncharacterized LOC127586080
NC_067438.1	2065670	2081782	ppt2b	minus	127586074	palmitoyl-protein thioesterase 2b	PPT2
NC_067438.1	2096485	2133789	LOC127586060	plus	127586060	carnitine O-acetyltransferase-like
NC_067438.1	2134779	2166140	LOC127585805	plus	127585805	uncharacterized LOC127585805
NC_067438.1	2173897	2174060	LOC127586142	minus	127586142	U1 spliceosomal RNA
NC_067438.1	2178786	2204665	LOC127585806	plus	127585806	zinc-binding protein A33-like
NC_067438.1	2212835	2218090	LOC127586069	plus	127586069	zinc-binding protein A33-like
NC_067438.1	2221675	2230651	LOC127586064	minus	127586064	nuclear factor 7, brain-like
NC_067438.1	2237552	2241975	LOC127586068	minus	127586068	zinc-binding protein A33-like
NC_067438.1	2255442	2310784	LOC127586077	plus	127586077	proline-rich transmembrane protein 1-like	PRRT1
NC_067438.1	2324366	2346348	LOC127586076	plus	127586076	proline-rich transmembrane protein 1-like
NC_067438.1	2374462	2401493	LOC127586062	minus	127586062	cytochrome P450 2K6-like
NC_067438.1	2424850	2431327	LOC127586079	plus	127586079	uncharacterized LOC127586079
NC_067438.1	2427634	2474366	LOC127586073	minus	127586073	transmembrane protein 268
NC_067438.1	2477970	2485667	LOC127586078	minus	127586078	V-type proton ATPase subunit G 2-like
NC_067438.1	2492196	2522751	neu1	minus	127586072	neuraminidase 1	NEU1
NC_067438.1	2561095	2567473	LOC127586065	plus	127586065	zinc-binding protein A33-like
NC_067438.1	2593421	2598070	LOC127585807	plus	127585807	nuclear factor 7, brain-like
NC_067438.1	2604558	2613365	LOC127585809	plus	127585809	zinc-binding protein A33-like
NC_067438.1	2619907	2630097	LOC127585810	plus	127585810	zinc-binding protein A33-like
NC_067438.1	2636470	2650906	LOC127586067	plus	127586067	zinc-binding protein A33-like
NC_067438.1	2655809	2666776	LOC127586066	plus	127586066	zinc-binding protein A33-like
NC_067438.1	2675288	2679861	LOC127586048	plus	127586048	zinc-binding protein A33-like
NC_067438.1	2679994	2693713	LOC127585811	minus	127585811	nuclear factor 7, brain-like
NC_067438.1	2701227	2711581	LOC127586049	plus	127586049	immunoglobulin heavy constant gamma 2-like
NC_067438.1	2734109	2739478	LOC127586035	plus	127586035	prostaglandin E synthase-like
NC_067438.1	2761349	2817822	LOC127585812	minus	127585812	regulator of G-protein signaling 3-like
NC_067438.1	2879900	2895977	LOC127585948	plus	127585948	lymphotoxin-beta-like	LTA-B
NC_067438.1	2905602	2919285	LOC127586081	minus	127586081	uncharacterized LOC127586081
NC_067438.1	2933227	2946186	LOC127586026	plus	127586026	lymphotoxin-alpha-like	LTA-A
NC_067438.1	2995046	3019883	LOC127585813	plus	127585813	lymphotoxin-alpha-like	LTA-A
NC_067438.1	3065695	3073106	LOC127585814	plus	127585814	lymphotoxin-alpha-like	LTA-A
NC_067438.1	3088325	3093216	LOC127586086	plus	127586086	tumor necrosis factor-like	TNF
NC_067438.1	3107493	3110822	LOC127586050	plus	127586050	tumor necrosis factor-like	TNF
NC_067438.1	3124649	3128117	LOC127585815	minus	127585815	lymphotoxin-alpha-like	LTA-A
NC_067438.1	3223805	3237163	LOC127586003	plus	127586003	E3 ubiquitin-protein ligase TRIM39-like
NC_067438.1	3245864	3319540	LOC127585816	plus	127585816	uncharacterized LOC127585816
NC_067438.1	3276958	3284605	LOC127586010	minus	127586010	zinc-binding protein A33-like
NC_067438.1	3322885	3327080	LOC127585817	minus	127585817	uncharacterized LOC127585817
NC_067438.1	3326226	3332329	LOC127586008	plus	127586008	zinc-binding protein A33-like
NC_067438.1	3339889	3359688	LOC127586012	minus	127586012	nuclear factor 7, brain-like
NC_067438.1	3374930	3406534	LOC127585818	minus	127585818	uncharacterized LOC127585818
NC_067438.1	3414327	3420270	LOC127585819	minus	127585819	zinc-binding protein A33-like
NC_067438.1	3424169	3438772	LOC127586009	minus	127586009	nuclear factor 7, ovary-like
NC_067438.1	3437899	3451180	LOC127586014	plus	127586014	zinc-binding protein A33-like
NC_067438.1	3468275	3503845	LOC127585820	minus	127585820	uncharacterized LOC127585820
NC_067438.1	3492599	3503579	LOC127586017	minus	127586017	zinc-binding protein A33-like
NC_067438.1	3513147	3533263	LOC127585821	minus	127585821	uncharacterized LOC127585821
NC_067438.1	3538321	3545970	LOC127586013	minus	127586013	nuclear factor 7, ovary-like
NC_067438.1	3551966	3555702	LOC127585822	plus	127585822	zinc-binding protein A33-like
NC_067438.1	3558554	3566996	LOC127585823	plus	127585823	zinc-binding protein A33-like
NC_067438.1	3576330	3630673	LOC127585825	plus	127585825	uncharacterized LOC127585825
NC_067438.1	3598476	3609717	LOC127586006	minus	127586006	zinc-binding protein A33-like
NC_067438.1	3631382	3634921	LOC127586018	minus	127586018	claudin-3-like
NC_067438.1	3674438	3690086	LOC127586015	plus	127586015	tubulin beta-4B chain
NC_067438.1	3765004	3779267	mdc1	plus	127585826	mediator of DNA damage checkpoint 1
NC_067438.1	3786461	3823448	cchcr1	minus	127585996	coiled-coil alpha-helical rod protein 1
NC_067438.1	3826162	3839028	tcf19l	plus	127586016	transcription factor 19 (SC1), like
NC_067438.1	3841670	3857913	LOC127586019	minus	127586019	POU domain, class 3, transcription factor 3-like
NC_067438.1	3876923	3896946	LOC127585827	minus	127585827	neural proliferation differentiation and control protein 1-like
NC_067438.1	3912610	3914939	LOC127585997	minus	127585997	heat shock 70 kDa protein 1-like
NC_067438.1	3920880	3922847	LOC127585998	minus	127585998	heat shock cognate 71 kDa protein-like
NC_067438.1	3926062	4023597	LOC127585828	minus	127585828	uncharacterized LOC127585828
NC_067438.1	3951655	3954086	LOC127586004	plus	127586004	heat shock cognate 71 kDa protein-like
NC_067438.1	3957773	3960085	LOC127585999	minus	127585999	heat shock 70 kDa protein 1
NC_067438.1	3985572	3985721	LOC127586157	minus	127586157	uncharacterized LOC127586157
NC_067438.1	4007759	4007906	LOC127586158	plus	127586158	uncharacterized LOC127586158
NC_067438.1	4033520	4033686	LOC127586154	plus	127586154	U1 spliceosomal RNA
NC_067438.1	4037224	4050659	LOC127585829	minus	127585829	E3 ubiquitin-protein ligase TRIM39-like
NC_067438.1	4063394	4063556	LOC127586152	plus	127586152	U1 spliceosomal RNA
NC_067438.1	4070957	4127293	LOC127585830	minus	127585830	uncharacterized LOC127585830
NC_067438.1	4094478	4105674	LOC127586007	minus	127586007	zinc-binding protein A33-like
NC_067438.1	4137046	4137194	LOC127586156	minus	127586156	uncharacterized LOC127586156
NC_067438.1	4141298	4162873	LOC127586005	minus	127586005	zinc-binding protein A33-like
NC_067438.1	4184143	4202624	LOC127586011	minus	127586011	zinc-binding protein A33-like
NC_067438.1	4210143	4212142	LOC127586002	plus	127586002	heat shock cognate 71 kDa protein-like
NC_067438.1	4213376	4215286	LOC127586001	plus	127586001	heat shock 70 kDa protein 1-like
NC_067438.1	4217557	4219476	LOC127586000	plus	127586000	heat shock cognate 71 kDa protein-like
NC_067438.1	4222863	4233746	smx5	plus	127586028	smx5
NC_067438.1	4241481	4242472	LOC127585831	minus	127585831	histone H2B type 1-A-like
NC_067438.1	4242709	4243428	LOC127585832	minus	127585832	histone H1-like
NC_067438.1	4246042	4246342	LOC127586031	minus	127586031	histone H4-like
NC_067438.1	4253701	4254081	LOC127586025	plus	127586025	histone H2B 8-like
NC_067438.1	4255135	4463171	LOC127586020	plus	127586020	histone H3-like
NC_067438.1	4261398	4261787	LOC127586089	minus	127586089	histone H2A-like
NC_067438.1	4263990	4264370	LOC127585787	minus	127585787	histone H2B-like
NC_067438.1	4265063	4265848	LOC127586022	minus	127586022	histone H1-like
NC_067438.1	4291949	4358150	vars1	plus	127585994	valyl-tRNA synthetase 1
NC_067438.1	4358151	4376808	LOC127586023	minus	127586023	suppressor APC domain-containing protein 2-like
NC_067438.1	4426872	4427183	LOC127586027	minus	127586027	histone H4-like
NC_067438.1	4433483	4433893	LOC127585788	plus	127585788	histone H2B type 1-A-like
NC_067438.1	4437206	4437928	LOC127586033	plus	127586033	uncharacterized LOC127586033
NC_067438.1	4443961	4444350	LOC127585789	plus	127585789	histone H2A-like
NC_067438.1	4446072	4446567	LOC127586024	plus	127586024	histone H2A-like
NC_067438.1	4459729	4460313	LOC127585833	minus	127585833	histone H1.10-like
NC_067438.1	4469305	4469894	LOC127586094	minus	127586094	histone H1.11L-like
NC_067438.1	4485217	4516913	LOC127586096	minus	127586096	protein FAM102A-like
NC_067438.1	4526402	4602498	abhd16a	minus	127585875	abhydrolase domain containing 16A, phospholipase
NC_067438.1	4611698	4634280	LOC127586057	plus	127586057	TNF receptor-associated factor 2-like
NC_067438.1	4637945	4657068	nfkbil1	minus	127586046	nuclear factor of kappa light polypeptide gene enhancer in B-cells inhibitor-like 1
NC_067438.1	4657073	4698580	csnk2b	plus	127586047	casein kinase 2, beta polypeptide	CSNK2B
NC_067438.1	4833507	4915880	LOC127586098	plus	127586098	sperm acrosome membrane-associated protein 4-like
NC_067438.1	4963747	5004418	LOC127586091	plus	127586091	chloride intracellular channel protein 1-like	CLIC1
NC_067438.1	4980216	4988690	LOC127586092	minus	127586092	uncharacterized LOC127586092
NC_067438.1	5007887	5016024	LOC127585834	minus	127585834	sperm acrosome membrane-associated protein 4-like
NC_067438.1	5031334	5044668	LOC127586097	minus	127586097	CCN family member 1-like
NC_067438.1	5057095	5109857	ddah2	plus	127585940	dimethylarginine dimethylaminohydrolase 2
NC_067438.1	5083150	5083347	LOC127586159	plus	127586159	U2 spliceosomal RNA
NC_067438.1	5114085	5117208	LOC127586088	minus	127586088	natural cytotoxicity triggering receptor 3-like	NCR3
NC_067438.1	5183127	5224875	LOC127586055	plus	127586055	natural cytotoxicity triggering receptor 3-like	NCR3
NC_067438.1	5190441	5199722	LOC127586056	plus	127586056	natural cytotoxicity triggering receptor 3-like	NCR3
NC_067438.1	5278421	5300978	LOC127586044	minus	127586044	uncharacterized LOC127586044
NC_067438.1	5372706	5397539	LOC127586087	plus	127586087	uncharacterized LOC127586087
NC_067438.1	5433511	5452292	LOC127585947	plus	127585947	allograft inflammatory factor 1-like	AIF1
NC_067438.1	5467769	5573482	LOC127586138	plus	127586138	protein PRRC2A-like	PRRC2
NC_067438.1	5606673	5623978	LOC127586141	minus	127586141	uncharacterized LOC127586141
NC_067438.1	5626925	5664299	LOC127585846	plus	127585846	spliceosome RNA helicase DDX39B
NC_067438.1	5671694	5696659	LOC127585848	minus	127585848	apolipoprotein M-like
NC_067438.1	5702358	5790309	LOC127586117	plus	127586117	large proline-rich protein bag6-like
NC_067438.1	5809618	5839172	LOC127586123	plus	127586123	protein FAM102A-like
NC_067438.1	5879506	5895914	LOC127586120	plus	127586120	TNF receptor-associated factor 3-like
NC_067438.1	5961381	6081352	LOC127586119	minus	127586119	discoidin domain-containing receptor 2-like
NC_067438.1	5972570	5972734	LOC127586151	plus	127586151	U1 spliceosomal RNA
NC_067438.1	6117735	6117806	trnae-cuc	plus	127586165	transfer RNA glutamic acid (anticodon CUC)
NC_067438.1	6118586	6162053	LOC127585835	plus	127585835	macrophage mannose receptor 1-like
NC_067438.1	6163986	6164396	LOC127586131	plus	127586131	histone H3-like
NC_067438.1	6168494	6168871	LOC127586133	minus	127586133	late histone H2B.L4-like
NC_067438.1	6172804	6173351	LOC127586132	minus	127586132	histone H3-like
NC_067438.1	6215135	6220654	LOC127586128	minus	127586128	radiation-inducible immediate-early gene IEX-1-like
NC_067438.1	6228336	6233962	LOC127586130	minus	127586130	radiation-inducible immediate-early gene IEX-1-like
NC_067438.1	6252595	6253637	LOC127586129	minus	127586129	radiation-inducible immediate-early gene IEX-1-like
NC_067438.1	6351663	6359160	LOC127586124	plus	127586124	torsin-4A-like
NC_067438.1	6384183	6388470	LOC127586127	plus	127586127	radiation-inducible immediate-early gene IEX-1-like
NC_067438.1	6403950	6445447	LOC127586121	plus	127586121	flotillin-1-like
NC_067438.1	6470789	6473946	LOC127586125	minus	127586125	uncharacterized LOC127586125
NC_067438.1	6481345	6484221	LOC127586126	minus	127586126	calcium homeostasis modulator protein 6-like
NC_067438.1	6513822	6518256	LOC127586122	plus	127586122	uncharacterized LOC127586122
NC_067438.1	6569399	6580466	si:dkeyp-122a9.1	minus	127586058	uncharacterized si:dkeyp-122a9.1
NC_067438.1	6650463	6688953	c34h6orf136	minus	127586036	chromosome 34 C6orf136 homolog
NC_067438.1	6694919	6753192	abcf1	plus	127585867	ATP-binding cassette, sub-family F (GCN20), member 1
NC_067438.1	6754101	6763020	mrps18b	minus	127585868	mitochondrial ribosomal protein S18B
NC_067438.1	6771309	6772490	LOC127585869	minus	127585869	uncharacterized LOC127585869
NC_067438.1	6772667	6801590	ppp1r10	plus	127585836	protein phosphatase 1, regulatory subunit 10
NC_067438.1	6810098	6856819	atat1	minus	127586134	alpha tubulin acetyltransferase 1
NC_067438.1	6861343	6896628	gnl1	plus	127585988	guanine nucleotide binding protein-like 1
NC_067438.1	6906631	6961315	LOC127585837	minus	127585837	gamma-aminobutyric acid type B receptor subunit 1-like
NC_067438.1	7013939	7074886	LOC127585838	minus	127585838	gamma-aminobutyric acid type B receptor subunit 1-like
NC_067438.1	7042135	7044479	sft2d3	plus	127586111	SFT2 domain containing 3
NC_067438.1	7104981	7132405	sh3bp5lb	minus	127586110	SH3-binding domain protein 5-like, b
NC_067438.1	7133853	7202518	gtf2h4	plus	127586107	general transcription factor IIH, polypeptide 4
NC_067438.1	7209133	7225909	LOC127586109	plus	127586109	RNA-binding protein 4B-like
NC_067438.1	7229628	7240507	ppp1r11	plus	127586114	protein phosphatase 1, regulatory (inhibitor) subunit 11
NC_067438.1	7248639	7275593	vars2	plus	127586105	valyl-tRNA synthetase 2, mitochondrial
NC_067438.1	7278375	7279762	LOC127586112	plus	127586112	uncharacterized LOC127586112
NC_067438.1	7283244	7327096	mgat1b	minus	127586108	alpha-1,3-mannosyl-glycoprotein 2-beta-N-acetylglucosaminyltransferase b
NC_067438.1	7336137	7344795	polr1h	minus	127586115	RNA polymerase I subunit H
NC_067438.1	7347560	7393397	dhx16	minus	127586106	DEAH (Asp-Glu-Ala-His) box polypeptide 16	DHX16
NC_067438.1	7399389	7432644	LOC127586116	minus	127586116	phostensin-like
NC_067438.1	7437125	7448182	rps5	plus	127586113	ribosomal protein S5	RPS5
NC_067438.1	7469688	7485370	LOC127586052	minus	127586052	RING finger protein 225-like
NC_067438.1	7499792	7515761	LOC127586034	minus	127586034	nurim-like	NRM
NC_067438.1	8477394	8481332	LOC127586137	minus	127586137	uncharacterized LOC127586137
NC_067438.1	8485828	8495421	LOC127586136	minus	127586136	RNA-binding protein 4B-like
NC_067438.1	8504360	8598142	LOC127585785	plus	127585785	RNA-binding protein 4B-like
NC_067438.1	8573152	8620255	LOC127585786	minus	127585786	signaling lymphocytic activation molecule-like
NC_067438.1	8693125	8693288	LOC127586143	plus	127586143	U1 spliceosomal RNA
NC_067438.1	8696336	8724489	LOC127585839	minus	127585839	zinc-binding protein A33-like
NC_067438.1	8755317	8810873	LOC127585784	minus	127585784	pre-B-cell leukemia transcription factor 2-like	PBX2
NC_067438.1	8872902	8889150	LOC127585874	plus	127585874	vesicle-trafficking protein SEC22b-like
NC_067438.1	8890656	8977041	LOC127585840	minus	127585840	neurogenic locus notch homolog protein 1-like	NOTCH4
NC_067438.1	9030004	9069165	LOC127586059	plus	127586059	hepatocyte cell adhesion molecule-like
NC_067438.1	9098201	9113987	LOC127585841	plus	127585841	uncharacterized LOC127585841
NC_067438.1	9121336	9147325	LOC127585946	plus	127585946	hepatocyte cell adhesion molecule-like
NC_067438.1	9157356	9157519	LOC127586144	plus	127586144	U1 spliceosomal RNA
NC_067438.1	9201587	9216698	LOC127586085	minus	127586085	uncharacterized LOC127586085
NC_067438.1	9259654	9259817	LOC127586145	minus	127586145	U1 spliceosomal RNA
NC_067438.1	9281664	9281827	LOC127586146	minus	127586146	U1 spliceosomal RNA
NC_067438.1	9286767	9333704	LOC127585771	plus	127585771	uncharacterized LOC127585771
NC_067438.1	9341358	9341512	LOC127586155	minus	127586155	uncharacterized LOC127586155
NC_067438.1	9344239	9358979	LOC127585779	plus	127585779	immunoglobulin superfamily member 10-like
NC_067438.1	9364837	9399203	LOC127585772	plus	127585772	leucine-rich repeats and immunoglobulin-like domains protein 1
NC_067438.1	9420316	9433559	LOC127585842	plus	127585842	uncharacterized LOC127585842
NC_067438.1	9438900	9484282	LOC127585773	minus	127585773	hepatocyte cell adhesion molecule-like
NC_067438.1	9466682	9485058	LOC127585780	plus	127585780	uncharacterized LOC127585780
NC_067438.1	9493498	9525644	LOC127585843	minus	127585843	uncharacterized LOC127585843
NC_067438.1	9575972	9616584	LOC127585775	minus	127585775	contactin-5-like
NC_067438.1	9627988	9669053	LOC127585778	minus	127585778	uncharacterized LOC127585778
NC_067438.1	9694416	9735836	LOC127585776	minus	127585776	uncharacterized LOC127585776
NC_067438.1	9700053	9700216	LOC127586147	minus	127586147	U1 spliceosomal RNA
NC_067438.1	9753980	9788245	LOC127585777	plus	127585777	carcinoembryonic antigen-related cell adhesion molecule 2-like
NC_067438.1	9814199	9816568	LOC127585949	minus	127585949	uncharacterized LOC127585949
NC_067438.1	9892377	9918412	LOC127585895	plus	127585895	carcinoembryonic antigen-related cell adhesion molecule 1-like
NC_067438.1	9937100	9948618	LOC127586104	minus	127586104	uncharacterized LOC127586104
NC_067438.1	10033187	10047852	LOC127586053	minus	127586053	carcinoembryonic antigen-related cell adhesion molecule 1-like
NC_067438.1	10074542	10085015	LOC127585844	minus	127585844	E3 ubiquitin-protein ligase TRIM39-like
NC_067438.1	10092466	10096423	LOC127585845	plus	127585845	probable G-protein coupled receptor 139
NC_067438.1	10138848	10146137	LOC127585860	plus	127585860	zinc-binding protein A33-like
NC_067438.1	10147449	10151469	LOC127585862	minus	127585862	FK506-binding protein-like
NC_067438.1	10161238	10187656	LOC127585863	minus	127585863	protein CutA homolog
NC_067438.1	10187783	10657065	LOC127585866	plus	127585866	ras/Rap GTPase-activating protein SynGAP-like
NC_067438.1	10707741	10740863	LOC127585950	minus	127585950	zinc finger and BTB domain-containing protein 4-like	ZBTB22
NC_067438.1	10783158	10831877	phf1	minus	127585858	PHD finger protein 1
NC_067438.1	10840691	10846507	grcc10	minus	127585864	gene rich cluster, C10 gene
NC_067438.1	10849062	10885032	LOC127585859	minus	127585859	CD166 antigen-like
NC_067438.1	10878326	10878399	trnat-agu	plus	127586180	transfer RNA threonine (anticodon AGU)
NC_067438.1	11082974	11130358	LOC127585861	minus	127585861	uncharacterized LOC127585861
NC_067438.1	11198064	11207264	LOC127585944	plus	127585944	uncharacterized LOC127585944
NC_067438.1	11218033	11286054	LOC127585943	plus	127585943	uncharacterized LOC127585943
NC_067438.1	11325043	11354054	LOC127585951	minus	127585951	uncharacterized LOC127585951
NC_067438.1	11379274	11429193	LOC127586099	plus	127586099	carcinoembryonic antigen-related cell adhesion molecule 6-like
NC_067438.1	11520804	11534224	LOC127585850	minus	127585850	E3 ubiquitin-protein ligase TRIM39-like
NC_067438.1	11540520	11546469	LOC127585852	plus	127585852	uncharacterized LOC127585852
NC_067438.1	11553056	11566949	rps18	minus	127585853	ribosomal protein S18	RPS18
NC_067438.1	11569918	11579618	pdxp	minus	127585851	pyridoxal (pyridoxine, vitamin B6) phosphatase
NC_067438.1	11655780	11673583	LOC127585952	plus	127585952	E3 ubiquitin-protein ligase TRIM39-like
NC_067438.1	11724108	11730953	LOC127585953	plus	127585953	probable G-protein coupled receptor 139
NC_067438.1	11744913	11830659	LOC127585876	plus	127585876	complement C4-like	C4B-H
NC_067438.1	11842978	11847838	LOC127585881	minus	127585881	probable G-protein coupled receptor 139
NC_067438.1	11899864	11986832	LOC127585877	minus	127585877	complement C4-B-like	C4 (partial)
NC_067438.1	12000856	12042072	LOC127585880	minus	127585880	complement C4-B-like	C4 (partial)
NC_067438.1	12048238	12100292	LOC127585878	minus	127585878	complement C3-like	C4 (partial)
NC_067438.1	12107120	12124305	LOC127585954	plus	127585954	E3 ubiquitin-protein ligase TRIM69-like
NC_067438.1	12131430	12244443	LOC127585879	minus	127585879	ral guanine nucleotide dissociation stimulator-like	RGL-like
NC_067438.1	12252782	12304448	LOC127585955	minus	127585955	uncharacterized LOC127585955
NC_067438.1	12287889	12292528	LOC127585854	minus	127585854	class I histocompatibility antigen, F10 alpha chain-like	MHC-Ib
NC_067438.1	12295268	12297545	LOC127585856	minus	127585856	uncharacterized LOC127585856
NC_067438.1	12312582	12314774	LOC127585855	minus	127585855	uncharacterized LOC127585855
NC_067438.1	12319324	12350016	LOC127585956	plus	127585956	uncharacterized LOC127585956	MHC-Ib
NC_067438.1	12331414	12331782	LOC127586084	plus	127586084	40S ribosomal protein S23-like
NC_067438.1	12358499	12373863	LOC127586083	plus	127586083	class I histocompatibility antigen, F10 alpha chain-like	MHC-Ib
NC_067438.1	12377277	12485789	LOC127586082	minus	127586082	complement C4-like	C4
NC_067438.1	12485890	12496472	LOC127585872	plus	127585872	uncharacterized LOC127585872
NC_067438.1	12493930	12604509	LOC127585870	minus	127585870	uncharacterized LOC127585870
NC_067438.1	12573378	12590156	LOC127585871	minus	127585871	uncharacterized LOC127585871
NC_067438.1	12581063	12584254	LOC127585873	plus	127585873	uncharacterized LOC127585873
NC_067438.1	12642517	12673939	LOC127585914	plus	127585914	E3 ubiquitin-protein ligase RING2-A-like
NC_067438.1	12706906	12718529	LOC127585782	plus	127585782	uncharacterized LOC127585782
NC_067438.1	12797596	12816963	LOC127585957	plus	127585957	E3 ubiquitin-protein ligase TRIM39-like
NC_067438.1	12824871	12838489	LOC127585958	plus	127585958	uncharacterized LOC127585958
NC_067438.1	12855033	12930971	LOC127585890	minus	127585890	uncharacterized LOC127585890
NC_067438.1	12920159	12959023	LOC127585959	minus	127585959	uncharacterized LOC127585959
NC_067438.1	12938769	13000895	LOC127585889	minus	127585889	uncharacterized LOC127585889
NC_067438.1	12985568	12994997	LOC127585960	minus	127585960	uncharacterized LOC127585960
NC_067438.1	13009730	13017162	LOC127585961	minus	127585961	stonustoxin subunit alpha-like
NC_067438.1	13030311	13051270	LOC127585893	minus	127585893	bromodomain-containing protein 2-like	BRD2
NC_067438.1	13039889	13040028	LOC127586161	minus	127586161	small nucleolar RNA SNORD10
NC_067438.1	13049414	13078635	LOC127585963	plus	127585963	uncharacterized LOC127585963
NC_067438.1	13082871	13095420	LOC127585894	minus	127585894	beta-2-microglobulin-like	B2M
NC_067438.1	13133519	13158313	LOC127586102	minus	127586102	zinc finger protein ZFP2-like
NC_067438.1	13170092	13182244	LOC127585849	plus	127585849	H-2 class I histocompatibility antigen, Q10 alpha chain-like	MHC-Ib
NC_067438.1	13200969	13244456	LOC127585964	plus	127585964	uncharacterized LOC127585964
NC_067438.1	13234970	13238629	LOC127586043	plus	127586043	RLA class I histocompatibility antigen, alpha chain 11/11-like	MHC-Ib
NC_067438.1	13253582	13271317	LOC127586042	minus	127586042	hereditary hemochromatosis protein homolog
NC_067438.1	13274245	13291047	LOC127586135	minus	127586135	RLA class I histocompatibility antigen, alpha chain 11/11-like	MHC-Ib
NC_067438.1	13346190	13373758	LOC127585965	plus	127585965	uncharacterized LOC127585965
NC_067438.1	13380248	13383211	LOC127585966	minus	127585966	probable G-protein coupled receptor 139
NC_067438.1	13403756	13407026	LOC127585967	plus	127585967	probable G-protein coupled receptor 139
NC_067438.1	13412135	13419033	LOC127585968	minus	127585968	probable G-protein coupled receptor 139
NC_067438.1	13459449	13462675	LOC127585969	minus	127585969	probable G-protein coupled receptor 139
NC_067438.1	13514437	13518633	LOC127585970	plus	127585970	probable G-protein coupled receptor 139
NC_067438.1	13543846	13555231	LOC127585971	plus	127585971	probable G-protein coupled receptor 139
NC_067438.1	13570209	13572728	LOC127585972	plus	127585972	probable G-protein coupled receptor 139
NC_067438.1	13595150	13596052	LOC127585973	plus	127585973	probable G-protein coupled receptor 139
NC_067438.1	13600270	13602774	LOC127585974	plus	127585974	probable G-protein coupled receptor 139
NC_067438.1	13673555	13675527	LOC127585975	plus	127585975	probable G-protein coupled receptor 139
NC_067438.1	13691373	13691536	LOC127586153	minus	127586153	U1 spliceosomal RNA
NC_067438.1	13699346	13699509	LOC127586162	minus	127586162	U1 spliceosomal RNA
NC_067438.1	13773280	13773443	LOC127586163	minus	127586163	U1 spliceosomal RNA
NC_067438.1	13777728	13777891	LOC127586164	minus	127586164	U1 spliceosomal RNA
NC_067438.1	13787233	13814473	LOC127586093	minus	127586093	E3 ubiquitin-protein ligase TRIM39-like
NC_067438.1	13825773	13855849	LOC127585941	minus	127585941	zinc-binding protein A33-like
NC_067438.1	13841019	13841100	trnal-aag	plus	127586191	transfer RNA leucine (anticodon AAG)
NC_067438.1	13855510	13870475	LOC127585942	plus	127585942	E3 ubiquitin-protein ligase TRIM39-like
NC_067438.1	13946929	13947092	LOC127586148	plus	127586148	U1 spliceosomal RNA
NC_067438.1	13956125	13977896	LOC127585976	plus	127585976	major histocompatibility complex class I-related gene protein-like	MHC-Ib
NC_067438.1	14020261	14064365	LOC127585887	plus	127585887	class I histocompatibility antigen, F10 alpha chain-like	MHC-Ib
NC_067438.1	14100451	14125304	LOC127586032	plus	127586032	class I histocompatibility antigen, F10 alpha chain-like	MHC-Ib
NC_067438.1	14197987	14216777	LOC127585886	plus	127585886	class I histocompatibility antigen, F10 alpha chain-like	MHC-Ib
NC_067438.1	14702656	14726797	LOC127585883	plus	127585883	uncharacterized LOC127585883
NC_067438.1	14801097	14818765	LOC127585884	plus	127585884	uncharacterized LOC127585884
NC_067438.1	15105218	15121429	LOC127585885	plus	127585885	nuclear factor 7, ovary-like
NC_067438.1	15134553	15368971	LOC127586103	minus	127586103	collagen alpha-1(V) chain-like	COL11A2
NC_067438.1	15304080	15304152	trnak-cuu	minus	127586194	transfer RNA lysine (anticodon CUU)
NC_067438.1	15512428	15590812	LOC127586039	minus	127586039	retinoic acid receptor RXR-beta-A-like	RXRB
NC_067438.1	15591775	15603334	bbs10	plus	127586041	Bardet-Biedl syndrome 10
NC_067438.1	15603524	15647148	hsd17b8	minus	127586040	hydroxysteroid (17-beta) dehydrogenase 8	HSD17B8
NC_067438.1	15629770	15629843	trnai-aau	minus	127586195	transfer RNA isoleucine (anticodon AAU)
NC_067438.1	15652825	15708599	LOC127585977	minus	127585977	uncharacterized LOC127585977
NC_067438.1	15663318	15688949	LOC127586037	plus	127586037	butyrophilin subfamily 3 member A3-like
NC_067438.1	15719845	15731925	LOC127585979	minus	127585979	nuclear factor 7, brain-like
NC_067438.1	15745702	15745865	LOC127586149	minus	127586149	U1 spliceosomal RNA
NC_067438.1	15768519	15780320	LOC127585906	plus	127585906	complement C1q tumor necrosis factor-related protein 3-like
NC_067438.1	15788525	15817457	LOC127585899	plus	127585899	butyrophilin subfamily 3 member A3-like
NC_067438.1	15820047	15873223	LOC127585980	minus	127585980	butyrophilin subfamily 3 member A2-like
NC_067438.1	15908649	15908720	trnaq-cug	plus	127586202	transfer RNA glutamine (anticodon CUG)
NC_067438.1	15926820	15969323	LOC127585898	minus	127585898	uncharacterized LOC127585898
NC_067438.1	15929598	15938387	LOC127585913	plus	127585913	uncharacterized LOC127585913
NC_067438.1	15976354	16487932	LOC127585983	minus	127585983	butyrophilin subfamily 3 member A3-like
NC_067438.1	16108580	16108651	trnaq-cug	plus	127586214	transfer RNA glutamine (anticodon CUG)
NC_067438.1	16133782	16163534	LOC127585981	minus	127585981	contactin-6-like
NC_067438.1	16386946	16387017	trnaq-cug	plus	127586169	transfer RNA glutamine (anticodon CUG)
NC_067438.1	16387292	16387363	trnaq-uug	plus	127586170	transfer RNA glutamine (anticodon UUG)
NC_067438.1	16414538	16423983	LOC127585982	minus	127585982	E3 ubiquitin-protein ligase TRIM39-like
NC_067438.1	16440104	16443616	LOC127585904	minus	127585904	uncharacterized LOC127585904
NC_067438.1	16492837	16495694	LOC127585984	minus	127585984	butyrophilin-like protein 2
NC_067438.1	16500542	16510509	LOC127585912	minus	127585912	uncharacterized LOC127585912
NC_067438.1	16584005	16616664	LOC127585900	plus	127585900	inactive tyrosine-protein kinase 7-like
NC_067438.1	16640247	16640320	trnat-agu	minus	127586196	transfer RNA threonine (anticodon AGU)
NC_067438.1	16692275	16719175	LOC127585985	minus	127585985	H-2 class II histocompatibility antigen, E-S beta chain-like	MHC-IIB
NC_067438.1	16740067	16788643	LOC127585903	plus	127585903	RLA class II histocompatibility antigen, DP alpha-1 chain-like	MHC-IIA
NC_067438.1	16787484	16837611	LOC127585986	plus	127585986	RLA class II histocompatibility antigen, DP beta chain-like	MHC-IIB
NC_067438.1	16895019	16895092	trnat-agu	plus	127586171	transfer RNA threonine (anticodon AGU)
NC_067438.1	16970451	17013193	LOC127585987	minus	127585987	HEPACAM family member 2-like
NC_067438.1	17032652	17032813	LOC127586150	plus	127586150	U1 spliceosomal RNA
NC_067438.1	17058649	17060652	LOC127585901	minus	127585901	zinc finger protein 501-like
NC_067438.1	17178715	17782111	LOC127585911	minus	127585911	class I histocompatibility antigen, F10 alpha chain-like	MHC-Ia
NC_067438.1	17199008	17232128	tap1	plus	127585896	transporter 1, ATP-binding cassette, sub-family B (MDR/TAP)	TAP1
NC_067438.1	17233612	17271831	LOC127585897	minus	127585897	antigen peptide transporter 2-like	TAP2
NC_067438.1	17278562	17301336	psmb8a	minus	127585902	proteasome 20S subunit beta 8A	PSMB8
NC_067438.1	17323364	17328578	LOC127585909	plus	127585909	proteasome subunit beta type-9-like	PSMB9
NC_067438.1	17388306	17391774	LOC127585910	plus	127585910	nitric oxide synthase, endothelial-like
NC_067438.1	17440597	17571185	LOC127585905	plus	127585905	complement C1q tumor necrosis factor-related protein 3-like
NC_067438.1	17498711	17515311	LOC127585908	minus	127585908	complement C1q tumor necrosis factor-related protein 3-like
NC_067438.1	17553643	17630386	LOC127585907	plus	127585907	complement C1q tumor necrosis factor-related protein 3-like
NC_067438.1	17665285	17665471	LOC127586160	plus	127586160	uncharacterized LOC127586160
NC_067438.1	17724621	17724711	trnar-ucu	plus	127586172	transfer RNA arginine (anticodon UCU)
NC_067438.1	17732936	17733018	trnal-uag	minus	127586197	transfer RNA leucine (anticodon UAG)
NC_067438.1	17738933	17739012	trnak-cuu	minus	127586198	transfer RNA lysine (anticodon CUU)
NC_067438.1	17796208	17796296	trnap-cgg	plus	127586173	transfer RNA proline (anticodon CGG)
NC_067438.1	17925680	17925753	trnat-ugu	minus	127586199	transfer RNA threonine (anticodon UGU)
NC_067438.1	17928114	17928195	trnal-uaa	plus	127586174	transfer RNA leucine (anticodon UAA)
NC_067438.1	17929357	17929471	trnal-caa	plus	127586175	transfer RNA leucine (anticodon CAA)
NC_067438.1	17934955	17935036	trnas-cga	minus	127586200	transfer RNA serine (anticodon CGA)
NC_067438.1	17936106	17936179	trnat-agu	minus	127586201	transfer RNA threonine (anticodon AGU)
NC_067438.1	18569551	18569624	trnan-guu	plus	127586176	transfer RNA asparagine (anticodon GUU)
NC_067438.1	18572974	18573047	trnat-ugu	minus	127586203	transfer RNA threonine (anticodon UGU)
NC_067438.1	18577589	18577703	trnal-caa	plus	127586177	transfer RNA leucine (anticodon CAA)
NC_067438.1	18583125	18583206	trnas-cga	minus	127586205	transfer RNA serine (anticodon CGA)
NC_067438.1	18586081	18586154	trnat-agu	minus	127586206	transfer RNA threonine (anticodon AGU)
NC_067438.1	18851446	18851519	trnat-ugu	minus	127586207	transfer RNA threonine (anticodon UGU)
NC_067438.1	18853880	18853961	trnal-uaa	plus	127586179	transfer RNA leucine (anticodon UAA)
NC_067438.1	18855123	18855237	trnal-caa	plus	127586181	transfer RNA leucine (anticodon CAA)
NC_067438.1	18860723	18860804	trnas-cga	minus	127586208	transfer RNA serine (anticodon CGA)
NC_067438.1	18945934	18946048	trnal-caa	minus	127586209	transfer RNA leucine (anticodon CAA)
NC_067438.1	19008489	19008576	trnar-ucu	plus	127586182	transfer RNA arginine (anticodon UCU)
NC_067438.1	19014368	19014449	trnai-gau	plus	127586183	transfer RNA isoleucine (anticodon GAU)
NC_067438.1	19018494	19018566	trnaf-gaa	minus	127586210	transfer RNA phenylalanine (anticodon GAA)
NC_067438.1	19123839	19123945	trnal-caa	minus	127586211	transfer RNA leucine (anticodon CAA)
NC_067438.1	19161665	19161738	trnan-guu	plus	127586184	transfer RNA asparagine (anticodon GUU)
NC_067438.1	19173322	19173410	trnap-cgg	plus	127586185	transfer RNA proline (anticodon CGG)
NC_067438.1	19286986	19287067	trnas-gcu	plus	127586186	transfer RNA serine (anticodon GCU)
NC_067438.1	19294210	19294292	trnal-uag	minus	127586212	transfer RNA leucine (anticodon UAG)
NC_067438.1	19297281	19297362	trnal-aag	minus	127586213	transfer RNA leucine (anticodon AAG)
NC_067438.1	19300344	19300423	trnak-cuu	minus	127586215	transfer RNA lysine (anticodon CUU)
NC_067438.1	19360192	19360280	trnap-cgg	plus	127586187	transfer RNA proline (anticodon CGG)
NC_067438.1	19485728	19485801	trnan-guu	plus	127586188	transfer RNA asparagine (anticodon GUU)
NC_067438.1	19489147	19489220	trnat-ugu	minus	127586216	transfer RNA threonine (anticodon UGU)
NC_067438.1	19491576	19491657	trnal-uaa	plus	127586189	transfer RNA leucine (anticodon UAA)
NC_067438.1	19492819	19492933	trnal-caa	plus	127586190	transfer RNA leucine (anticodon CAA)
NC_067438.1	19498353	19498434	trnas-cga	minus	127586217	transfer RNA serine (anticodon CGA)
NC_067438.1	19501288	19501361	trnat-agu	minus	127586218	transfer RNA threonine (anticodon AGU)
NC_067438.1	19527211	19527284	trnat-cgu	minus	127586219	transfer RNA threonine (anticodon CGU)
NC_067438.1	19691679	19691748	trnag-gcc	minus	127586166	transfer RNA glycine (anticodon GCC)
NC_067438.1	19789694	19789764	trnad-guc	plus	127586192	transfer RNA aspartic acid (anticodon GUC)
NC_067438.1	19802616	19802689	trnan-guu	plus	127586193	transfer RNA asparagine (anticodon GUU)
NC_067438.1	19804200	19804281	trnas-cga	minus	127586167	transfer RNA serine (anticodon CGA)
NC_067438.1	19828970	19829058	trnal-cag	minus	127586168	transfer RNA leucine (anticodon CAG)

## Sheet: Sup File 4 - Reedfish chr1
Reedfish Erpetoichthys calabaricus chromosome 1
NCBI RefSeq Annotation GCF_900747795.2-RS_2023_02
Accession	Start	Stop	Gene symbol	Strand	NCBI Gene ID	Name
NC_041394.2	58155	58308	LOC114642039	minus	114642039	5.8S ribosomal RNA
NC_041394.2	68944	71904	LOC114642041	minus	114642041	uncharacterized LOC114642041
NC_041394.2	72396	72549	LOC127526222	minus	127526222	5.8S ribosomal RNA
NC_041394.2	73158	74993	LOC114642040	minus	114642040	18S ribosomal RNA
NC_041394.2	118556	129917	LOC127529350	minus	127529350	uncharacterized LOC127529350
NC_041394.2	339830	445365	LOC127530027	plus	127530027	uncharacterized LOC127530027
NC_041394.2	634318	747636	LOC114644085	minus	114644085	uncharacterized LOC114644085
NC_041394.2	760953	777186	LOC114644089	plus	114644089	transmembrane protein 229b-like
NC_041394.2	793325	819460	LOC127530028	plus	127530028	uncharacterized LOC127530028
NC_041394.2	857556	932481	LOC114644083	plus	114644083	uncharacterized LOC114644083
NC_041394.2	944257	950444	LOC127530029	plus	127530029	uncharacterized LOC127530029
NC_041394.2	968083	968196	LOC114641222	minus	114641222	U5 spliceosomal RNA
NC_041394.2	982218	988106	LOC114646936	minus	114646936	transcription factor Adf-1-like
NC_041394.2	988423	988536	LOC114641214	plus	114641214	U5 spliceosomal RNA
NC_041394.2	1014709	1014801	trnai-uau	minus	114641861	transfer RNA isoleucine (anticodon UAU)
NC_041394.2	1017430	1020392	LOC114646943	minus	114646943	mRNA decay activator protein ZFP36L1
NC_041394.2	1044986	1064742	LOC114644485	minus	114644485	leucine-rich repeat and fibronectin type III domain-containing protein 1-like protein
NC_041394.2	1263261	1272304	nkpd1	plus	114665660	NTPase, KAP family P-loop domain containing 1
NC_041394.2	1278715	1333690	LOC114646950	minus	114646950	F-box only protein 2-like
NC_041394.2	1317507	1319801	bloc1s3	minus	114646956	biogenesis of lysosomal organelles complex-1, subunit 3
NC_041394.2	1343489	1380123	trappc6bl	plus	114646964	trafficking protein particle complex subunit 6B, like
NC_041394.2	1416011	1419254	LOC127529689	plus	127529689	mRNA decay activator protein ZFP36L1-like
NC_041394.2	1468180	1470378	zgc:162730	minus	114646979	uncharacterized protein LOC564559 homolog
NC_041394.2	1569131	1582061	med29	minus	114647003	mediator complex subunit 29
NC_041394.2	1584046	1632128	paf1	plus	114646986	PAF1 homolog, Paf1/RNA polymerase II complex component
NC_041394.2	1640998	1674021	socs9	plus	114646994	suppressor of cytokine signaling 9
NC_041394.2	1694024	1867164	LOC114665670	plus	114665670	protein Smaug homolog 2
NC_041394.2	1880757	1908119	gmfg	plus	114647011	glia maturation factor, gamma
NC_041394.2	2723163	3426963	LOC127529770	minus	127529770	uncharacterized LOC127529770
NC_041394.2	2729026	3398305	LOC127529769	plus	127529769	uncharacterized LOC127529769
NC_041394.2	3555288	4189196	lrfn1	plus	114647019	leucine rich repeat and fibronectin type III domain containing 1
NC_041394.2	7745606	8382136	LOC114647026	minus	114647026	leucine-rich repeat and fibronectin type III domain-containing protein 1-like protein
NC_041394.2	8038772	8278952	LOC127529768	plus	127529768	uncharacterized LOC127529768
NC_041394.2	8859760	8859832	trnat-ugu	plus	114641394	transfer RNA threonine (anticodon UGU)
NC_041394.2	9811273	9811345	trnak-cuu	plus	114641679	transfer RNA lysine (anticodon CUU)
NC_041394.2	10472408	10545300	ppp5c	plus	114647034	protein phosphatase 5, catalytic subunit
NC_041394.2	10576595	10617387	LOC114647043	plus	114647043	THAP domain-containing protein 5-like
NC_041394.2	10624064	10866892	wdr62	plus	114647053	WD repeat domain 62
NC_041394.2	10693843	10693912	trnar-ccu	minus	114641868	transfer RNA arginine (anticodon CCU)
NC_041394.2	10866889	10887683	LOC114647073	minus	114647073	ADP-ribosylation factor-like protein 6-interacting protein 4
NC_041394.2	10964609	11065303	dhx34	minus	114647089	DEAH (Asp-Glu-Ala-His) box polypeptide 34
NC_041394.2	11065409	11065480	trnae-cuc	plus	114641747	transfer RNA glutamic acid (anticodon CUC)
NC_041394.2	11085286	11085889	LOC127529751	plus	127529751	syncollin-like
NC_041394.2	11102516	11142541	gng8	plus	114644296	guanine nucleotide binding protein (G protein), gamma 8
NC_041394.2	11258883	11259045	LOC114669482	minus	114669482	U1 spliceosomal RNA
NC_041394.2	11403299	11426068	si:dkey-202l22.3	plus	114665686	7 transmembrane receptor domain-containing protein
NC_041394.2	11571422	11572757	LOC114644931	plus	114644931	craniofacial development protein 2-like
NC_041394.2	11622890	11671889	gpr184	minus	114644932	G protein-coupled receptor 184
NC_041394.2	11719059	11927473	prkd2	minus	114644938	protein kinase D2
NC_041394.2	11963204	12096428	strn4	minus	114644934	striatin, calmodulin binding protein 4
NC_041394.2	12097194	12114608	fkrp	plus	114644935	fukutin related protein
NC_041394.2	12133073	12153578	LOC114645218	plus	114645218	uncharacterized LOC114645218
NC_041394.2	12168429	12200688	LOC114644933	plus	114644933	reticulon-2-like
NC_041394.2	12222967	12238796	rhoub	plus	127529741	ras homolog family member Ub
NC_041394.2	12405156	12778070	ap2s1	minus	114647104	adaptor related protein complex 2 subunit sigma 1
NC_041394.2	12535018	12608754	rab4b	plus	114647098	RAB4B, member RAS oncogene family
NC_041394.2	12942428	13064651	arhgap35a	plus	114647122	Rho GTPase activating protein 35a
NC_041394.2	13226315	13600547	npas1	plus	114665696	neuronal PAS domain protein 1
NC_041394.2	13652267	13674215	tmem160	minus	114647135	transmembrane protein 160
NC_041394.2	13683365	13799967	egln2	minus	114647145	egl-9 family hypoxia-inducible factor 2
NC_041394.2	14063711	14097956	slc1a5	plus	114642012	solute carrier family 1 member 5
NC_041394.2	14114608	14142771	ppm1na	plus	114665704	protein phosphatase, Mg2+/Mn2+ dependent, 1Na (putative)
NC_041394.2	14160722	14226623	si:dkey-202g17.3	plus	114647153	neutral and basic amino acid transport protein rBAT
NC_041394.2	14504231	14660905	ptgir	plus	114665713	prostaglandin I2 receptor
NC_041394.2	14767101	14819100	calm3a	minus	114643973	calmodulin 3a (phosphorylase kinase, delta)
NC_041394.2	14840460	14841409	LOC127529772	plus	127529772	uncharacterized LOC127529772
NC_041394.2	14874993	14878012	LOC114643974	minus	114643974	uncharacterized LOC114643974
NC_041394.2	14879164	14949828	LOC127529764	minus	127529764	uncharacterized LOC127529764
NC_041394.2	15027285	15056740	LOC114643976	minus	114643976	potassium channel subfamily K member 13-like
NC_041394.2	15128510	15128596	trnastop-uca	minus	127526265	transfer RNA opal suppressor (anticodon UCA)
NC_041394.2	15137160	15137246	trnastop-uca	minus	127526266	transfer RNA opal suppressor (anticodon UCA)
NC_041394.2	15156121	15173288	LOC127530030	minus	127530030	zinc transporter 1
NC_041394.2	15341200	15390374	LOC114665723	minus	114665723	galaxin-like
NC_041394.2	15407724	15456909	LOC127530061	minus	127530061	usherin-like
NC_041394.2	16681246	16865086	ppp1r37	minus	114645063	protein phosphatase 1, regulatory subunit 37
NC_041394.2	17037091	17115495	bmp16	minus	114647161	bone morphogenetic protein 16
NC_041394.2	17218725	17226427	gemin7	minus	114647170	gem (nuclear organelle) associated protein 7
NC_041394.2	17230482	17255408	LOC114647197	minus	114647197	uncharacterized LOC114647197
NC_041394.2	17313773	17895630	sympk	plus	114647207	symplekin
NC_041394.2	17389428	17415898	rsph4a	plus	114647208	radial spoke head component 4A
NC_041394.2	17460049	17512780	LOC114665744	plus	114665744	radial spoke head protein 4 homolog A-like
NC_041394.2	17533354	17533435	trnas-gcu	minus	127526267	transfer RNA serine (anticodon GCU)
NC_041394.2	17547030	17595188	LOC114641940	plus	114641940	radial spoke head protein 4 homolog A-like
NC_041394.2	17624332	17680648	zmp:0000000529	plus	114641938	WD repeat-containing protein 20
NC_041394.2	17701874	17775229	si:ch1073-429i10.1	plus	114645156	delta(14)-sterol reductase TM7SF2
NC_041394.2	17802947	17827767	tbcb	plus	114647216	tubulin folding cofactor B
NC_041394.2	17854673	17869038	sdhaf1	plus	114647229	succinate dehydrogenase complex assembly factor 1
NC_041394.2	17878929	17946459	clptm1	plus	114647240	CLPTM1 regulator of GABA type A receptor forward trafficking
NC_041394.2	17962739	18064009	relb	plus	114647250	v-rel avian reticuloendotheliosis viral oncogene homolog B
NC_041394.2	18197307	18197473	LOC114669464	plus	114669464	U1 spliceosomal RNA
NC_041394.2	18212341	18213326	LOC127525905	minus	127525905	uncharacterized LOC127525905
NC_041394.2	18272630	18299145	mrpl28	minus	114641939	mitochondrial ribosomal protein L28
NC_041394.2	18300446	18300532	trnastop-uca	minus	127526268	transfer RNA opal suppressor (anticodon UCA)
NC_041394.2	18333020	18548294	ppp1r13l	minus	114665754	protein phosphatase 1, regulatory subunit 13 like
NC_041394.2	18564115	18568349	opa3	plus	114647281	outer mitochondrial membrane lipid metabolism regulator OPA3
NC_041394.2	18571772	18669784	hif1al	minus	114647268	hypoxia inducible factor 1 subunit alpha, like
NC_041394.2	18750957	18792979	six5	plus	114647288	SIX homeobox 5
NC_041394.2	18833748	18882085	LOC114647296	minus	114647296	glutaminyl-peptide cyclotransferase-like
NC_041394.2	18894258	18917639	LOC114645246	minus	114645246	zinc finger and BTB domain-containing protein 1-like
NC_041394.2	18917678	18966253	LOC114645258	plus	114645258	uncharacterized LOC114645258
NC_041394.2	18970858	19016604	ccdc61	minus	114647304	coiled-coil domain containing 61
NC_041394.2	19023475	19235998	vaspb	minus	114647310	vasodilator stimulated phosphoprotein b
NC_041394.2	19333730	19371256	LOC114647325	plus	114647325	adenosine receptor A2b-like
NC_041394.2	19449877	19460457	snrpd2	minus	114647334	small nuclear ribonucleoprotein D2 polypeptide
NC_041394.2	19512452	19514106	foxg1c	minus	114665765	forkhead box G1c
NC_041394.2	19572980	19597692	pglyrp5	minus	114647342	peptidoglycan recognition protein 5
NC_041394.2	19639677	19642391	LOC114645275	plus	114645275	putative transcription factor Ovo-like 1
NC_041394.2	19642485	19672067	polr2i	minus	114647362	RNA polymerase II subunit I
NC_041394.2	19730131	19893647	akt2	plus	114647372	v-akt murine thymoma viral oncogene homolog 2
NC_041394.2	19914788	19938071	ccnp	plus	114647386	cyclin P
NC_041394.2	19956666	20006859	c1h19orf47	plus	114647395	chromosome 1 C19orf47 homolog
NC_041394.2	20070206	20192454	ttc9b	plus	114647406	tetratricopeptide repeat domain 9B
NC_041394.2	20267648	20390696	map3k10	minus	114647422	mitogen-activated protein kinase kinase kinase 10
NC_041394.2	20473222	20765446	sipa1l3	plus	114647431	signal-induced proliferation-associated 1 like 3
NC_041394.2	20764953	20765849	LOC127529774	minus	127529774	uncharacterized LOC127529774
NC_041394.2	20811316	20823045	LOC127529767	minus	127529767	uncharacterized LOC127529767
NC_041394.2	20825834	21237987	dpf1	minus	114647453	double PHD fingers 1
NC_041394.2	21294560	21362753	si:ch211-11n16.2	plus	114647480	zinc finger FYVE domain-containing protein 1
NC_041394.2	21406978	21571891	numbl	minus	114647496	NUMB like endocytic adaptor protein
NC_041394.2	21632923	21698689	coq8b	minus	114647523	coenzyme Q8B
NC_041394.2	21726114	21783416	fbxo46	plus	114647538	F-box protein 46
NC_041394.2	21796730	22233827	LOC114647552	minus	114647552	myotonin-protein kinase
NC_041394.2	22028629	22229983	itpkcb	plus	114647583	inositol-trisphosphate 3-kinase Cb
NC_041394.2	22234584	22240115	LOC127529737	plus	127529737	UPF0692 protein C19orf54 homolog
NC_041394.2	22236270	22238044	LOC127529771	plus	127529771	uncharacterized LOC127529771
NC_041394.2	22269429	22302499	LOC114647608	minus	114647608	UPF0692 protein C19orf54 homolog
NC_041394.2	22269906	22273058	LOC127529766	minus	127529766	uncharacterized LOC127529766
NC_041394.2	22302834	22330455	snrpa	plus	114647623	small nuclear ribonucleoprotein polypeptide A
NC_041394.2	22395784	22649826	LOC114647652	plus	114647652	protein jagged-1b
NC_041394.2	22699128	22787922	clasrp	plus	114647668	CLK4-associating serine/arginine rich protein
NC_041394.2	22913891	23044134	LOC114647684	minus	114647684	B-cell lymphoma/leukemia 11B-like
NC_041394.2	23155165	23318959	capn12	plus	114647690	calpain 12
NC_041394.2	23470043	23487830	fosb	plus	114644294	FBJ murine osteosarcoma viral oncogene homolog B
NC_041394.2	23516869	23525203	LOC127525935	minus	127525935	uncharacterized LOC127525935
NC_041394.2	23602977	23772869	LOC114647705	plus	114647705	CLOCK-interacting pacemaker-like
NC_041394.2	23844622	23856700	LOC114647722	plus	114647722	C5a anaphylatoxin chemotactic receptor 1-like
NC_041394.2	23877530	23878615	LOC114665775	plus	114665775	C5a anaphylatoxin chemotactic receptor 1-like
NC_041394.2	23899044	23900071	LOC127525936	plus	127525936	uncharacterized LOC127525936
NC_041394.2	23899962	23902195	LOC127525937	plus	127525937	uncharacterized LOC127525937
NC_041394.2	23902412	23903573	LOC127525951	plus	127525951	uncharacterized LOC127525951
NC_041394.2	23905598	23916533	LOC127529380	plus	127529380	C5a anaphylatoxin chemotactic receptor 1-like
NC_041394.2	23933323	23936291	LOC127525952	minus	127525952	G2/M phase-specific E3 ubiquitin-protein ligase-like
NC_041394.2	24029416	24030826	LOC114645327	plus	114645327	C5a anaphylatoxin chemotactic receptor 1-like
NC_041394.2	24077699	24080514	LOC114645337	minus	114645337	uncharacterized LOC114645337
NC_041394.2	24260158	24470356	dact3a	minus	114647735	dishevelled-binding antagonist of beta-catenin 3a
NC_041394.2	24552834	24597226	LOC114647744	plus	114647744	sphingolipid delta(4)-desaturase/C4-monooxygenase DES2-like
NC_041394.2	24629143	24629215	trnak-cuu	plus	114641818	transfer RNA lysine (anticodon CUU)
NC_041394.2	24646118	24668488	sertad3	minus	114647761	SERTA domain containing 3
NC_041394.2	24700014	24701465	LOC114665793	plus	114665793	E3 SUMO-protein ligase ZBED1-like
NC_041394.2	24709643	24743964	blvrb	minus	114647786	biliverdin reductase B
NC_041394.2	24767892	25200106	LOC114647794	plus	114647794	spectrin beta chain, non-erythrocytic 4-like
NC_041394.2	25229634	25252139	LOC114647821	minus	114647821	G-protein coupled receptor 4-like
NC_041394.2	25377502	25439342	shkbp1	plus	114647808	SH3KBP1 binding protein 1
NC_041394.2	25444457	25536032	esrrd	minus	114665803	estrogen-related receptor delta
NC_041394.2	25595403	26231570	LOC114647801	minus	114647801	latent-transforming growth factor beta-binding protein 1-like
NC_041394.2	26559408	26560766	LOC127529347	plus	127529347	uncharacterized LOC127529347
NC_041394.2	26585978	26729322	si:ch211-136a13.1	plus	114647845	HHIP-like protein 1
NC_041394.2	26732845	26783460	kcnk6	minus	114647853	potassium channel, subfamily K, member 6
NC_041394.2	26791297	26836226	enkd1	plus	114647860	enkurin domain containing 1
NC_041394.2	26862440	26942727	polb	plus	114647874	polymerase (DNA directed), beta
NC_041394.2	26941782	26977059	LOC114665818	minus	114665818	dickkopf-related protein 4-like
NC_041394.2	27041419	27132319	acsl2	minus	114647900	acyl-CoA synthetase long chain family member 2
NC_041394.2	27154380	27288754	LOC114645374	minus	114645374	cGMP-dependent protein kinase 1-like
NC_041394.2	27348615	27735793	LOC114647909	plus	114647909	ryanodine receptor 1-like
NC_041394.2	27693024	27695164	LOC127529348	minus	127529348	uncharacterized LOC127529348
NC_041394.2	27736332	27737291	LOC127529349	minus	127529349	uncharacterized LOC127529349
NC_041394.2	27759014	27801352	LOC114647928	plus	114647928	galectin-4-like
NC_041394.2	27821961	27875427	LOC114645385	plus	114645385	galectin-4-like
NC_041394.2	27887467	28128975	LOC114647942	minus	114647942	tyrosine-protein kinase receptor UFO
NC_041394.2	28209203	28290894	si:ch1073-83n3.2	plus	127525883	uncharacterized si:ch1073-83n3.2
NC_041394.2	28311090	28336592	LOC114647959	plus	114647959	cytochrome P450 2C23-like
NC_041394.2	28340499	28370242	LOC114647966	minus	114647966	ADP-ribosylation factor-like protein 2-binding protein
NC_041394.2	28393512	28432236	LOC114647954	plus	114647954	cytochrome P450 2B4-like
NC_041394.2	28591399	28594073	LOC127525904	plus	127525904	uncharacterized LOC127525904
NC_041394.2	28625887	28689580	LOC114647993	plus	114647993	cytochrome P450 2B19-like
NC_041394.2	28697879	28699931	LOC114648007	plus	114648007	uncharacterized LOC114648007
NC_041394.2	28718218	28829132	LOC114648013	plus	114648013	cytochrome P450 2C25-like
NC_041394.2	28839185	28879937	LOC114648020	plus	114648020	cytochrome P450 2B19-like
NC_041394.2	28902670	28904653	LOC127525899	minus	127525899	uncharacterized LOC127525899
NC_041394.2	28904879	29001540	LOC114648110	plus	114648110	cytochrome P450 2C8-like
NC_041394.2	29025091	29052790	LOC114648142	plus	114648142	cytochrome P450 2B4-like
NC_041394.2	29062704	29095850	LOC114648155	minus	114648155	cytochrome P450 2B4-like
NC_041394.2	29106746	29137661	LOC114648072	plus	114648072	cytochrome P450 2B1-like
NC_041394.2	29145643	29171761	LOC114648124	plus	114648124	cytochrome P450 2B1-like
NC_041394.2	29192074	29228037	LOC114648096	plus	114648096	cytochrome P450 2C8-like
NC_041394.2	29245237	29280074	LOC114648052	plus	114648052	cytochrome P450 2B4-like
NC_041394.2	29294358	29410057	LOC114648030	plus	114648030	cytochrome P450 2C20-like
NC_041394.2	29435607	29492400	LOC114648037	plus	114648037	cytochrome P450 2G1-like
NC_041394.2	29532758	29553059	LOC114648063	plus	114648063	cytochrome P450 2B4-like
NC_041394.2	29588789	29623390	LOC114665825	plus	114665825	cytochrome P450 2B19-like
NC_041394.2	29652684	29684920	LOC114648082	plus	114648082	cytochrome P450 2C20-like
NC_041394.2	29728685	29743477	LOC114648133	plus	114648133	cytochrome P450 2G1-like
NC_041394.2	29763596	29786414	LOC114665832	plus	114665832	cytochrome P450 2C7-like
NC_041394.2	29806455	29859077	LOC114648118	plus	114648118	cytochrome P450 2B19-like
NC_041394.2	29875060	29909017	LOC114665840	plus	114665840	cytochrome P450 2H2-like
NC_041394.2	29911420	29978254	LOC114648161	minus	114648161	cyclin-dependent kinase-like 1
NC_041394.2	29984367	30012268	b9d2	plus	114648176	B9 domain containing 2
NC_041394.2	30018087	30114035	LOC114648198	plus	114648198	transforming growth factor beta-1 proprotein-like
NC_041394.2	30344945	30345111	LOC114669492	plus	114669492	U1 spliceosomal RNA
NC_041394.2	30495628	30516629	ccdc97	minus	114648206	coiled-coil domain containing 97
NC_041394.2	30523337	30589292	hnrnpul1l	minus	114648229	heterogeneous nuclear ribonucleoprotein U-like 1 like
NC_041394.2	30615061	30663224	nccrp1	minus	114648244	P1, F-box associated domain containing
NC_041394.2	30701479	30734783	zgc:152863	minus	114648266	uncharacterized protein LOC562658 homolog
NC_041394.2	30780937	30899659	pak4	minus	114648248	p21 protein (Cdc42/Rac)-activated kinase 4
NC_041394.2	30974127	31037010	ccdc9	minus	114648281	coiled-coil domain containing 9
NC_041394.2	31037154	31095013	LOC114648303	plus	114648303	uncharacterized LOC114648303
NC_041394.2	31155777	31206215	sae1	minus	114648309	SUMO1 activating enzyme subunit 1
NC_041394.2	31217674	31284836	zc3h4	plus	114648317	zinc finger CCCH-type containing 4
NC_041394.2	31307804	31816278	LOC127525901	plus	127525901	uncharacterized LOC127525901
NC_041394.2	31343404	31370214	zgc:154093	plus	114648338	uncharacterized protein LOC777623 homolog
NC_041394.2	31442506	31546665	ppp1r14ab	minus	114648346	protein phosphatase 1, regulatory (inhibitor) subunit 14Ab
NC_041394.2	31609770	31652913	spint2	plus	114648354	serine peptidase inhibitor, Kunitz type, 2
NC_041394.2	31847823	32061236	plekhg2	plus	114648379	pleckstrin homology domain containing, family G (with RhoGef domain) member 2
NC_041394.2	32065505	32099934	LOC114648390	plus	114648390	uncharacterized LOC114648390
NC_041394.2	32236460	32327113	xgb	plus	114648397	x globin
NC_041394.2	32525256	32627875	LOC114648407	plus	114648407	uncharacterized LOC114648407
NC_041394.2	32699610	32765938	supt5h	plus	114648414	SPT5 homolog, DSIF elongation factor subunit
NC_041394.2	32783725	32850762	timm50	plus	114648431	translocase of inner mitochondrial membrane 50 homolog (S. cerevisiae)
NC_041394.2	32916326	32928610	dlc	plus	114648441	deltaC
NC_041394.2	33360932	33427654	LOC114648448	minus	114648448	EH domain-containing protein 2-like
NC_041394.2	33448475	33623497	bicra	minus	114648455	BRD4 interacting chromatin remodeling complex associated protein
NC_041394.2	33679134	33703547	prx	minus	114665847	periaxin
NC_041394.2	33835699	33877113	LOC114648463	minus	114648463	uncharacterized LOC114648463
NC_041394.2	33902699	33981006	LOC114648469	plus	114648469	uncharacterized LOC114648469
NC_041394.2	34016266	34017284	LOC114648478	minus	114648478	SCAN domain-containing protein 3-like
NC_041394.2	34022598	34073552	vdac3	plus	114648488	voltage-dependent anion channel 3
NC_041394.2	34078441	34158335	ikbkb	minus	114648498	inhibitor of nuclear factor kappa B kinase subunit beta
NC_041394.2	34279800	34313182	plat	plus	114648508	plasminogen activator, tissue
NC_041394.2	34322119	34354798	ap3m2	minus	114648523	adaptor related protein complex 3 subunit mu 2
NC_041394.2	34396281	34611852	kat6a	plus	114665857	K(lysine) acetyltransferase 6A
NC_041394.2	34905201	34944186	sema4c	plus	114648530	sema domain, immunoglobulin domain (Ig), transmembrane domain (TM) and short cytoplasmic domain, (semaphorin) 4C
NC_041394.2	34999534	35073962	LOC114648537	minus	114648537	metal transporter CNNM3
NC_041394.2	35074106	35090364	LOC127525900	plus	127525900	uncharacterized LOC127525900
NC_041394.2	35111039	35236126	LOC114648552	minus	114648552	metal transporter CNNM4-like
NC_041394.2	35248739	35312427	LOC114648560	plus	114648560	VIP36-like protein
NC_041394.2	35331319	35348865	wbp1	minus	114648571	WW domain binding protein 1
NC_041394.2	35368842	35394678	LOC114648577	minus	114648577	ADP-ribosylation factor-like protein 3
NC_041394.2	35548188	35568226	pax8	plus	114665867	paired box 8
NC_041394.2	35593392	35708108	LOC114648586	minus	114648586	PH and SEC7 domain-containing protein 2-like
NC_041394.2	35788926	35796015	il1b	plus	114648612	interleukin 1, beta
NC_041394.2	35826694	35892672	ckap2l	plus	114648620	cytoskeleton associated protein 2-like
NC_041394.2	36251603	36252597	purbb	minus	114648642	purine-rich element binding protein Bb
NC_041394.2	36253486	36259520	LOC114648650	plus	114648650	histone H2A.V
NC_041394.2	36295474	36310755	ved	minus	114645419	ventrally expressed dharma/bozozok antagonist
NC_041394.2	36341121	36410207	LOC114645429	minus	114645429	heparan sulfate glucosamine 3-O-sulfotransferase 1-like
NC_041394.2	36509993	36549428	polm	minus	114648667	polymerase (DNA directed), mu
NC_041394.2	36549168	36627059	gnsb	plus	114648658	glucosamine (N-acetyl)-6-sulfatase (Sanfilippo disease IIID), b
NC_041394.2	36641653	36704024	LOC114648699	plus	114648699	B-cell linker protein-like
NC_041394.2	36704236	36721317	LOC127525891	plus	127525891	B-cell linker protein-like
NC_041394.2	36743919	36748583	LOC114648709	minus	114648709	peptidyl-prolyl cis-trans isomerase-like
NC_041394.2	36757917	36865675	zmiz2	minus	114648715	zinc finger, MIZ-type containing 2
NC_041394.2	37003209	37415447	LOC114648726	plus	114648726	calcium/calmodulin-dependent protein kinase type II subunit beta
NC_041394.2	37020518	37021425	LOC127525903	plus	127525903	uncharacterized LOC127525903
NC_041394.2	37444906	37563306	ogdhb	plus	114648767	oxoglutarate dehydrogenase b
NC_041394.2	37563199	37591827	pargl	minus	114648780	poly (ADP-ribose) glycohydrolase, like
NC_041394.2	37815299	37844773	LOC114665879	plus	114665879	neuropeptide FF receptor 2-like
NC_041394.2	38069970	38081791	LOC114648803	plus	114648803	eukaryotic translation initiation factor 4E-binding protein 1-like
NC_041394.2	38100261	38103007	LOC114645458	minus	114645458	nodal homolog
NC_041394.2	38115322	38129757	LOC114648817	plus	114648817	E3 ubiquitin-protein ligase NEURL3
NC_041394.2	38147648	38257502	LOC114648827	plus	114648827	serine/threonine-protein kinase 10-like
NC_041394.2	38228858	38228962	LOC114641238	plus	114641238	U6 spliceosomal RNA
NC_041394.2	38271627	38315731	LOC114648835	plus	114648835	hornerin-like
NC_041394.2	38363767	38475049	rassf2a	minus	114648844	Ras association domain family member 2a
NC_041394.2	38401239	38605533	slc23a2	minus	114648863	solute carrier family 23 member 2
NC_041394.2	38643640	38648500	pcna	plus	114648879	proliferating cell nuclear antigen
NC_041394.2	38779090	39077507	kcnip3a	plus	114648906	Kv channel interacting protein 3a, calsenilin
NC_041394.2	39080088	39126903	zgc:152830	minus	114648890	uncharacterized protein LOC767682 homolog
NC_041394.2	39127002	39144495	fahd2a	plus	114648896	fumarylacetoacetate hydrolase domain containing 2A
NC_041394.2	39155457	39363842	gpat2	minus	114648885	glycerol-3-phosphate acyltransferase 2, mitochondrial
NC_041394.2	40081688	40084588	adra2b	minus	114648916	adrenoceptor alpha 2B
NC_041394.2	40106395	40159811	LOC114665886	minus	114665886	uncharacterized LOC114665886
NC_041394.2	40122729	40124718	LOC127526024	plus	127526024	uncharacterized LOC127526024
NC_041394.2	40170354	40176782	dusp2	minus	114648930	dual specificity phosphatase 2
NC_041394.2	40272753	40277796	pgam2	plus	114648937	phosphoglycerate mutase 2 (muscle)
NC_041394.2	40281897	40362951	gmcl1	plus	114648955	germ cell-less, spermatogenesis associated
NC_041394.2	40405882	40425494	tgfa	plus	114648973	transforming growth factor, alpha
NC_041394.2	40498860	40928810	fam136a	plus	114648983	family with sequence similarity 136 member A
NC_041394.2	40515406	40520407	snrpg	plus	114648991	small nuclear ribonucleoprotein polypeptide G
NC_041394.2	40522378	40538741	pcyox1	minus	114649001	prenylcysteine oxidase 1
NC_041394.2	40538861	40550138	LOC114648718	plus	114648718	uncharacterized LOC114648718
NC_041394.2	40579728	40612425	LOC114645470	plus	114645470	macrophage mannose receptor 1-like
NC_041394.2	40647877	40709016	LOC114649008	plus	114649008	transmembrane protein 150A-like
NC_041394.2	40714577	40729568	rnf181	minus	114649016	ring finger protein 181
NC_041394.2	40765289	40799573	vamp5	minus	114649034	vesicle-associated membrane protein 5
NC_041394.2	40822105	40860016	vamp8	plus	114649042	vesicle-associated membrane protein 8 (endobrevin)
NC_041394.2	40879235	40907320	ncaph	minus	114649061	non-SMC condensin I complex, subunit H
NC_041394.2	40907350	40909738	pum3	plus	114649072	pumilio RNA-binding family member 3
NC_041394.2	40921474	40931819	LOC114649079	minus	114649079	inositol 1,4,5-trisphosphate receptor-interacting protein-like 1
NC_041394.2	41036315	41063230	LOC114649098	plus	114649098	pituitary homeobox 3-like
NC_041394.2	41089302	41152719	LOC114649106	plus	114649106	protein transport protein Sec24C-like
NC_041394.2	41160694	41169169	mrps24	minus	114649114	mitochondrial ribosomal protein S24
NC_041394.2	41174300	41199642	nudcd3	plus	114649119	NudC domain containing 3
NC_041394.2	41209432	41240069	zgc:65851	minus	114649128	uncharacterized protein LOC321113 homolog
NC_041394.2	41277657	41347088	mxd1	minus	114649138	MAX dimerization protein 1
NC_041394.2	41350891	41380484	snrnp27	minus	114649150	small nuclear ribonucleoprotein 27 (U4/U6.U5)
NC_041394.2	41392190	41447861	add2	minus	114649159	adducin 2 (beta)
NC_041394.2	41447995	41455017	figla	minus	114649170	folliculogenesis specific bHLH transcription factor
NC_041394.2	41562990	41593841	hk2	plus	114649176	hexokinase 2
NC_041394.2	41859593	41972807	LOC114649191	minus	114649191	substance-P receptor-like
NC_041394.2	42158664	42640244	zgc:110329	plus	114649199	uncharacterized protein LOC550500 homolog
NC_041394.2	42599801	42599979	LOC114669570	plus	114669570	uncharacterized LOC114669570
NC_041394.2	42599983	42600139	LOC114669470	plus	114669470	U1 spliceosomal RNA
NC_041394.2	42696973	42851530	slc4a5a	plus	114665895	solute carrier family 4 member 5a
NC_041394.2	42858615	42859742	LOC127528810	plus	127528810	uncharacterized LOC127528810
NC_041394.2	42859589	42873418	LOC114649205	minus	114649205	bifunctional methylenetetrahydrofolate dehydrogenase/cyclohydrolase, mitochondrial
NC_041394.2	42918426	42963477	LOC114649212	plus	114649212	MOB kinase activator 1A
NC_041394.2	42975314	43000125	LOC114649219	plus	114649219	deoxycytidine kinase 2-like
NC_041394.2	43024187	43165293	tet3	minus	114649226	tet methylcytosine dioxygenase 3
NC_041394.2	43139416	43188145	LOC114649245	plus	114649245	uncharacterized LOC114649245
NC_041394.2	43251165	43251235	trnag-ccc	plus	114641891	transfer RNA glycine (anticodon CCC)
NC_041394.2	43251405	43309844	LOC114649277	plus	114649277	cytotoxic granule associated RNA binding protein TIA1
NC_041394.2	43329895	43376391	c1h2orf42	plus	114649260	chromosome 1 C2orf42 homolog
NC_041394.2	44411021	44416677	znf703	plus	114649291	zinc finger protein 703
NC_041394.2	44593851	44637048	LOC114649308	plus	114649308	erlin-2-B-like
NC_041394.2	44659639	44669584	LOC127525933	plus	127525933	cholesterol 25-hydroxylase-like protein
NC_041394.2	44737211	44750988	bmp10	minus	114645489	bone morphogenetic protein 10
NC_041394.2	44783622	44873770	arhgap25	minus	114649330	Rho GTPase activating protein 25
NC_041394.2	44868520	44878884	LOC127527006	plus	127527006	uncharacterized LOC127527006
NC_041394.2	44883860	44955994	cds2	minus	114649352	CDP-diacylglycerol synthase (phosphatidate cytidylyltransferase) 2
NC_041394.2	44966110	45089742	LOC114649363	minus	114649363	prominin-2-like
NC_041394.2	45129810	45242540	loxl2b	plus	114649371	lysyl oxidase-like 2b
NC_041394.2	45244767	45266716	r3hcc1	minus	114649381	R3H domain and coiled-coil containing 1
NC_041394.2	45315879	45399953	golga7	minus	114649406	golgin A7
NC_041394.2	45653906	45735306	LOC114649422	plus	114649422	secreted frizzled-related protein 1-like
NC_041394.2	46143126	46623749	zmat4a	plus	114653290	zinc finger, matrin-type 4a
NC_041394.2	46770495	46776699	LOC114661485	plus	114661485	uncharacterized LOC114661485
NC_041394.2	47041091	47042399	tcima	plus	114649431	transcriptional and immune response regulator a
NC_041394.2	47174015	47303025	adam28	plus	114649441	ADAM metallopeptidase domain 28
NC_041394.2	47250551	47251126	LOC127527008	minus	127527008	uncharacterized LOC127527008
NC_041394.2	47324561	47564924	LOC114649480	minus	114649480	serine/threonine-protein phosphatase 2B catalytic subunit gamma isoform-like
NC_041394.2	47340605	47341177	LOC127527009	plus	127527009	uncharacterized LOC127527009
NC_041394.2	47616382	47663355	slc39a14	minus	114649491	solute carrier family 39 member 14
NC_041394.2	47708953	47920284	piwil2	minus	114649526	piwi-like RNA-mediated gene silencing 2
NC_041394.2	47959097	48001165	atad1a	plus	114644702	ATPase family AAA domain containing 1a
NC_041394.2	48220528	48378696	LOC114644707	minus	114644707	5-hydroxytryptamine receptor 7-like
NC_041394.2	48482695	48494685	nkx6.3	plus	114649537	NK6 homeobox 3
NC_041394.2	48497710	48626240	inpp5l	minus	114649546	inositol polyphosphate-5-phosphatase L
NC_041394.2	48658750	48738603	gpat4	minus	114649554	glycerol-3-phosphate acyltransferase 4
NC_041394.2	48750306	48762595	LOC114649566	plus	114649566	beta-microseminoprotein-like
NC_041394.2	48778824	48804837	LOC114649577	plus	114649577	small serum protein 1-like
NC_041394.2	48818374	49060818	LOC114645829	plus	114645829	anthrax toxin receptor 1-like
NC_041394.2	49082233	49196063	gfpt1	minus	114645040	glutamine--fructose-6-phosphate transaminase 1
NC_041394.2	49204117	49225818	nfu1	minus	114649587	NFU1 iron-sulfur cluster scaffold homolog (S. cerevisiae)
NC_041394.2	49242311	49385295	aak1b	minus	114649607	AP2 associated kinase 1b
NC_041394.2	49428601	49461100	anxa4	plus	114649677	annexin A4
NC_041394.2	49731299	49800735	LOC114649689	plus	114649689	beta-1 adrenergic receptor-like
NC_041394.2	49842372	49862125	npm2a	plus	114645506	nucleophosmin/nucleoplasmin, 2a
NC_041394.2	49871750	49921059	got1l1	plus	114645516	glutamic-oxaloacetic transaminase 1 like 1
NC_041394.2	50029264	50042055	prlhr2a	plus	114641972	prolactin releasing hormone receptor 2a
NC_041394.2	50091014	50172751	rab11fip1a	plus	114649701	RAB11 family interacting protein 1 (class I) a
NC_041394.2	50129662	50130321	LOC127527004	minus	127527004	E3 SUMO-protein ligase ZBED1-like
NC_041394.2	50196189	50206529	brf2	plus	114649775	BRF2 RNA polymerase III transcription initiation factor subunit
NC_041394.2	50210915	50395571	adgra2	minus	114649759	adhesion G protein-coupled receptor A2
NC_041394.2	50470352	50515491	plpbp	minus	114649802	pyridoxal phosphate binding protein
NC_041394.2	50563907	50569426	LOC114645527	minus	114645527	gastrokine-2-like
NC_041394.2	50589625	50595466	LOC114645538	minus	114645538	gastrokine-1-like
NC_041394.2	50603707	50605521	LOC127527005	minus	127527005	uncharacterized LOC127527005
NC_041394.2	50644136	50705724	entpd4	minus	114649818	ectonucleoside triphosphate diphosphohydrolase 4
NC_041394.2	50730416	50757029	LOC114648209	minus	114648209	tumor necrosis factor receptor superfamily member 10B-like
NC_041394.2	50951015	50959045	LOC114649837	plus	114649837	actin, alpha cardiac muscle 1
NC_041394.2	50958244	50958793	LOC127527007	minus	127527007	uncharacterized LOC127527007
NC_041394.2	50966570	51005166	stambpb	minus	114649847	STAM binding protein b
NC_041394.2	51008381	51027443	dusp11	minus	114649889	dual specificity phosphatase 11 (RNA/RNP complex 1-interacting)
NC_041394.2	51042926	51052688	LOC114649895	plus	114649895	caspase-7-like
NC_041394.2	51076941	51114800	tgoln2	minus	114649905	trans-golgi network protein 2
NC_041394.2	51359825	51469270	LOC114649914	plus	114649914	transcription factor 7-like 1-A
NC_041394.2	51543678	51601160	ube2d4	plus	114649931	ubiquitin-conjugating enzyme E2D 4 (putative)
NC_041394.2	51587655	51589543	LOC127526027	minus	127526027	uncharacterized LOC127526027
NC_041394.2	51612512	51702095	dbnlb	plus	114649940	drebrin-like b
NC_041394.2	51879231	51922193	arid5a	plus	114649965	AT rich interactive domain 5A (MRF1-like)
NC_041394.2	51881295	51881900	LOC127526029	plus	127526029	uncharacterized LOC127526029
NC_041394.2	51927678	51934573	LOC114649969	minus	114649969	cytochrome c oxidase subunit 5B, mitochondrial-like
NC_041394.2	51984932	51985079	LOC114669503	plus	114669503	uncharacterized LOC114669503
NC_041394.2	52050511	52114223	LOC114649979	plus	114649979	neuropeptide Y receptor type 1-like
NC_041394.2	52149950	52182861	marchf5l	minus	114649988	membrane-associated ring finger (C3HC4) 5, like
NC_041394.2	52191436	52222820	actr1b	plus	114650003	actin related protein 1B
NC_041394.2	52232290	52263378	kctd9a	plus	114650013	potassium channel tetramerization domain containing 9a
NC_041394.2	52273963	52293406	LOC127527969	plus	127527969	progonadoliberin-1-like
NC_041394.2	52306546	52314360	ankrd39	plus	114650022	ankyrin repeat domain 39
NC_041394.2	52485544	52510540	LOC114645553	plus	114645553	uncharacterized LOC114645553
NC_041394.2	52494580	52510646	LOC127527971	minus	127527971	uncharacterized LOC127527971
NC_041394.2	52512535	52620295	LOC114650026	plus	114650026	fibroblast growth factor receptor 1-like
NC_041394.2	52721021	52751794	lgi3	plus	114645559	leucine-rich repeat LGI family, member 3
NC_041394.2	52768742	52805795	chmp7	plus	114650033	charged multivesicular body protein 7
NC_041394.2	52843012	52844509	LOC114648949	plus	114648949	D(1) dopamine receptor-like
NC_041394.2	53006488	53030381	gatd3l	minus	114645571	glutamine amidotransferase class 1 domain containing 3, like
NC_041394.2	53070991	53096477	gins4	plus	114650043	GINS complex subunit 4 (Sld5 homolog)
NC_041394.2	53141249	53153655	LOC114650066	plus	114650066	protein phosphatase 1 regulatory subunit 3C-B-like
NC_041394.2	53179300	53219566	LOC114650083	minus	114650083	phytanoyl-CoA hydroxylase-interacting protein
NC_041394.2	53260958	53284793	polr3d	plus	114650090	polymerase (RNA) III (DNA directed) polypeptide D
NC_041394.2	53295455	53933622	ank1a	minus	114650109	ankyrin 1, erythrocytic a
NC_041394.2	54112049	54257765	ebf2	minus	114650138	EBF transcription factor 2
NC_041394.2	54297682	54300339	LOC114650672	plus	114650672	uncharacterized LOC114650672
NC_041394.2	54331898	54347235	LOC114650144	minus	114650144	myeloperoxidase-like
NC_041394.2	54368901	54387427	LOC114651613	minus	114651613	myeloperoxidase-like
NC_041394.2	54499649	54533347	LOC114650165	plus	114650165	prosaposin-like
NC_041394.2	54605005	54635770	usp39	minus	114650176	ubiquitin specific peptidase 39
NC_041394.2	54607057	54608742	LOC127527973	minus	127527973	uncharacterized LOC127527973
NC_041394.2	54638736	54652926	c1h2orf68	plus	114650185	chromosome 1 C2orf68 homolog
NC_041394.2	54716131	54721490	mat2ab	minus	114650195	methionine adenosyltransferase II, alpha b
NC_041394.2	54779237	54779339	LOC114641382	minus	114641382	small nucleolar RNA U13
NC_041394.2	54785066	54907784	rnf122	minus	114650203	ring finger protein 122
NC_041394.2	54917721	54951634	LOC114650217	minus	114650217	gamma-glutamyl hydrolase
NC_041394.2	54961464	54989318	LOC114650225	minus	114650225	dual specificity protein phosphatase 26
NC_041394.2	55002784	55038645	bag4	minus	114650239	BCL2 associated athanogene 4
NC_041394.2	55039028	55050058	lsm1	plus	114650244	LSM1, U6 small nuclear RNA associated
NC_041394.2	55081320	55240379	grk5l	plus	114650253	G protein-coupled receptor kinase 5 like
NC_041394.2	55257308	55268411	star	plus	114650287	steroidogenic acute regulatory protein
NC_041394.2	55270038	55342572	ash2l	minus	114650280	ash2 like, histone lysine methyltransferase complex subunit
NC_041394.2	55346835	55395806	elmod3	plus	114650292	ELMO/CED-12 domain containing 3
NC_041394.2	55418965	55425693	pnx	plus	114650307	posterior neuron-specific homeobox
NC_041394.2	55478018	55549230	aebp1a	plus	114650322	AE binding protein 1a
NC_041394.2	55552954	55572808	pold2	minus	114650340	polymerase (DNA directed), delta 2, regulatory subunit
NC_041394.2	55578091	55587170	myl7	minus	114645581	myosin, light chain 7, regulatory
NC_041394.2	55591165	55607809	gck	minus	114650348	glucokinase (hexokinase 4)
NC_041394.2	55647176	55680871	ykt6	plus	114650355	YKT6 v-SNARE homolog (S. cerevisiae)
NC_041394.2	55705354	55745366	sb:cb288	plus	127529151	uncharacterized sb:cb288
NC_041394.2	55748105	55793859	npc1l1	minus	114650384	NPC1-like 1
NC_041394.2	55831219	55853270	ddx56	minus	114650390	DEAD (Asp-Glu-Ala-Asp) box helicase 56
NC_041394.2	55859941	55879421	LOC114650399	minus	114650399	transmembrane emp24 domain-containing protein 4-like
NC_041394.2	55894283	55949436	LOC114652324	minus	114652324	cytosolic purine 5'-nucleotidase-like
NC_041394.2	56032417	56165368	LOC114650404	minus	114650404	transmembrane protein 151B-like
NC_041394.2	56290204	56344309	LOC114650411	plus	114650411	NF-kappa-B inhibitor alpha-like
NC_041394.2	56370889	56402738	yif1a	plus	114650420	Yip1 interacting factor homolog A (S. cerevisiae)
NC_041394.2	56419117	56507714	naaladl1	plus	114645590	N-acetylated alpha-linked acidic dipeptidase like 1
NC_041394.2	56528933	56560437	LOC114650431	minus	114650431	prospero homeobox protein 1-like
NC_041394.2	56742790	56784508	snx15	minus	114650436	sorting nexin 15
NC_041394.2	56786078	56807777	arl2	minus	114650444	ADP-ribosylation factor-like 2
NC_041394.2	56866126	56870107	zgc:77262	minus	114650451	uncharacterized protein LOC402952 homolog
NC_041394.2	56878489	56892117	LOC114650464	plus	114650464	basic leucine zipper transcriptional factor ATF-like 3
NC_041394.2	56910000	56913878	LOC114650475	minus	114650475	sialidase-like
NC_041394.2	56964603	57004677	LOC114650483	plus	114650483	TRPM8 channel-associated factor homolog
NC_041394.2	57095940	57184095	LOC114645600	minus	114645600	uncharacterized LOC114645600
NC_041394.2	57143461	57144986	LOC127529154	plus	127529154	uncharacterized LOC127529154
NC_041394.2	57409946	57411544	LOC127529809	minus	127529809	uncharacterized LOC127529809
NC_041394.2	57541282	57545815	LOC114650513	minus	114650513	zinc finger protein 501-like
NC_041394.2	57557884	57577928	LOC114642024	minus	114642024	zinc finger protein 239-like
NC_041394.2	57598123	57652071	abhd16a	minus	114642023	abhydrolase domain containing 16A, phospholipase
NC_041394.2	57654704	57683733	LOC127529804	plus	127529804	uncharacterized LOC127529804
NC_041394.2	57702734	57722668	LOC114642026	plus	114642026	uncharacterized LOC114642026
NC_041394.2	57750333	57784017	LOC114650521	plus	114650521	uncharacterized LOC114650521
NC_041394.2	57785632	57804888	LOC114650531	minus	114650531	nuclear factor 7, brain-like
NC_041394.2	57814669	57871814	vwa7	minus	114650547	von Willebrand factor A domain containing 7
NC_041394.2	57892379	57967264	vars1	minus	114650549	valyl-tRNA synthetase 1
NC_041394.2	57980061	57992905	sapcd1	minus	127529806	suppressor APC domain containing 1
NC_041394.2	58130078	58165083	LOC114650561	minus	114650561	uncharacterized LOC114650561
NC_041394.2	58262836	58304367	apom	plus	114650572	apolipoprotein M
NC_041394.2	58338361	58362264	LOC114650581	plus	114650581	prostaglandin E synthase-like
NC_041394.2	58384310	58532224	LOC114650597	minus	114650597	regulator of G-protein signaling 1-like
NC_041394.2	58609850	58728857	LOC114650601	plus	114650601	large proline-rich protein BAG6-like
NC_041394.2	58768133	58936070	LOC114654910	minus	114654910	deleted in malignant brain tumors 1 protein-like
NC_041394.2	58941610	59078310	LOC114642265	minus	114642265	deleted in malignant brain tumors 1 protein-like
NC_041394.2	59000678	59004200	LOC127529645	minus	127529645	uncharacterized LOC127529645
NC_041394.2	59079703	59266349	LOC114642267	minus	114642267	antigen WC1.1-like
NC_041394.2	59088867	59105171	LOC114642271	minus	114642271	uncharacterized LOC114642271
NC_041394.2	59289775	59371735	LOC114650647	plus	114650647	uncharacterized LOC114650647
NC_041394.2	59465878	59492478	neu1	plus	114650657	neuraminidase 1
NC_041394.2	59492715	59504305	LOC114650665	minus	114650665	V-type proton ATPase subunit G 2-like
NC_041394.2	59654851	59674161	LOC127529635	plus	127529635	uncharacterized LOC127529635
NC_041394.2	59860533	59866472	LOC114658170	plus	114658170	lymphotoxin-alpha-like
NC_041394.2	59946776	59950488	LOC114650683	plus	114650683	tumor necrosis factor-like
NC_041394.2	60062123	60783459	gabbr1b	minus	114650696	gamma-aminobutyric acid (GABA) B receptor, 1b
NC_041394.2	60492792	60494390	LOC114650706	plus	114650706	protein ILRUN-like
NC_041394.2	61058514	61107044	sh3bp5lb	minus	114650715	SH3-binding domain protein 5-like, b
NC_041394.2	61107130	61211952	gtf2h4	plus	114650745	general transcription factor IIH, polypeptide 4
NC_041394.2	61223990	61240996	LOC127529633	plus	127529633	uncharacterized LOC127529633
NC_041394.2	61289890	61307427	LOC114650769	plus	114650769	uncharacterized LOC114650769
NC_041394.2	61313119	61332489	ppp1r11	minus	114650778	protein phosphatase 1, regulatory (inhibitor) subunit 11
NC_041394.2	61349454	61360368	polr1h	minus	114650785	RNA polymerase I subunit H
NC_041394.2	61360512	61411095	ddx39b	plus	114650762	DEAD (Asp-Glu-Ala-Asp) box polypeptide 39B
NC_041394.2	61433008	61538932	vars2	plus	114650724	valyl-tRNA synthetase 2, mitochondrial
NC_041394.2	61544986	61596265	LOC114650733	minus	114650733	alpha-1,3-mannosyl-glycoprotein 2-beta-N-acetylglucosaminyltransferase-like
NC_041394.2	61611366	61634964	LOC114650790	minus	114650790	uncharacterized LOC114650790
NC_041394.2	61643117	61653144	LOC114645654	minus	114645654	uncharacterized LOC114645654
NC_041394.2	61706121	61716631	LOC127529642	minus	127529642	uncharacterized LOC127529642
NC_041394.2	61737770	61779602	LOC114650797	minus	114650797	major histocompatibility complex class I-related gene protein-like
NC_041394.2	61815791	61824860	LOC114650809	plus	114650809	uncharacterized LOC114650809
NC_041394.2	61835237	61843370	c1h6orf47	plus	114650803	chromosome 1 C6orf47 homolog
NC_041394.2	61898414	62483823	LOC114650889	minus	114650889	tenascin-like
NC_041394.2	61971303	62716111	LOC127529643	plus	127529643	uncharacterized LOC127529643
NC_041394.2	61990228	62059419	LOC114650815	minus	114650815	phostensin-like
NC_041394.2	62135188	62159316	nrm	minus	114650823	nurim
NC_041394.2	62157753	62157825	trnak-cuu	minus	114641884	transfer RNA lysine (anticodon CUU)
NC_041394.2	62161544	62161616	trnak-cuu	minus	114641897	transfer RNA lysine (anticodon CUU)
NC_041394.2	62162313	62162385	trnak-cuu	minus	114641903	transfer RNA lysine (anticodon CUU)
NC_041394.2	62164246	62164318	trnak-cuu	minus	114641907	transfer RNA lysine (anticodon CUU)
NC_041394.2	62164815	62164887	trnak-cuu	plus	114641435	transfer RNA lysine (anticodon CUU)
NC_041394.2	62165882	62206776	dhx16	plus	114650831	DEAH (Asp-Glu-Ala-His) box polypeptide 16
NC_041394.2	62229435	62261147	rnf183	plus	114650852	ring finger protein 183
NC_041394.2	62277586	62286560	rps5	minus	114650866	ribosomal protein S5
NC_041394.2	62278220	62278352	LOC114641357	minus	114641357	small nucleolar RNA SNORA3/SNORA45 family
NC_041394.2	62282926	62283056	LOC114641344	minus	114641344	small nucleolar RNA SNORA3/SNORA45 family
NC_041394.2	62285594	62285722	LOC114641352	minus	114641352	small nucleolar RNA SNORA3/SNORA45 family
NC_041394.2	62299300	62310296	ccdc105	minus	114650879	coiled-coil domain containing 105
NC_041394.2	62343211	62372624	LOC114645679	plus	114645679	C-type mannose receptor 2-like
NC_041394.2	62616710	62721315	c4b	minus	114660665	complement 4B (Chido blood group)
NC_041394.2	62722604	62735092	LOC114645689	minus	114645689	uncharacterized LOC114645689
NC_041394.2	62832211	62852214	LOC114645708	plus	114645708	zinc-binding protein A33-like
NC_041394.2	62877377	62928291	LOC114650895	plus	114650895	epidermal growth factor-like protein 8
NC_041394.2	62947151	63005906	LOC114650912	minus	114650912	1-acyl-sn-glycerol-3-phosphate acyltransferase alpha-like
NC_041394.2	63008532	63053907	rnf5	plus	114650924	ring finger protein 5
NC_041394.2	63057484	63097804	LOC114650940	minus	114650940	advanced glycosylation end product-specific receptor-like
NC_041394.2	63099201	63170149	slc44a4	minus	114650933	solute carrier family 44 member 4
NC_041394.2	63194275	63262927	ehmt2	minus	114650949	euchromatic histone-lysine N-methyltransferase 2
NC_041394.2	63271495	63290157	zbtb12.2	plus	114650958	zinc finger and BTB domain containing 12, tandem duplicate 2
NC_041394.2	63308146	63348989	LOC114650969	plus	114650969	complement factor B-like
NC_041394.2	63383270	63425459	LOC114650987	plus	114650987	complement factor B-like
NC_041394.2	63435203	63498563	LOC114650998	plus	114650998	complement factor B-like
NC_041394.2	63501149	63537967	nelfe	minus	114651019	negative elongation factor complex member E
NC_041394.2	63538160	63597629	skic2	plus	114651008	SKI2 subunit of superkiller complex
NC_041394.2	63616771	63622225	LOC114645719	minus	114645719	uncharacterized LOC114645719
NC_041394.2	63652001	63654775	LOC127525959	minus	127525959	uncharacterized LOC127525959
NC_041394.2	63682448	63690659	LOC114662335	minus	114662335	uncharacterized LOC114662335
NC_041394.2	63707854	63712276	LOC127525963	minus	127525963	uncharacterized LOC127525963
NC_041394.2	63771401	63813852	LOC114663141	minus	114663141	major histocompatibility complex class I-related gene protein-like
NC_041394.2	63822688	63853402	si:ch73-95l15.5	minus	114651037	protein Daple
NC_041394.2	63908487	63949574	LOC114651048	minus	114651048	lysosomal thioesterase PPT2-A-like
NC_041394.2	63989451	64045236	LOC114651089	plus	114651089	carnitine O-acetyltransferase-like
NC_041394.2	64034806	64035149	LOC127525934	minus	127525934	uncharacterized LOC127525934
NC_041394.2	64045010	64067863	LOC114651104	minus	114651104	nuclear factor 7, brain-like
NC_041394.2	64095314	64153085	prrt1	plus	114651143	proline-rich transmembrane protein 1
NC_041394.2	64162180	64229765	LOC114651113	minus	114651113	transmembrane protein 268
NC_041394.2	64362133	64398887	LOC114651153	minus	114651153	uncharacterized LOC114651153
NC_041394.2	64415301	64457729	LOC114651167	minus	114651167	uncharacterized LOC114651167
NC_041394.2	64553335	64568715	LOC114645734	plus	114645734	uncharacterized LOC114645734
NC_041394.2	64672549	64688501	LOC127526040	plus	127526040	uncharacterized LOC127526040
NC_041394.2	64703365	64894423	prrc2a	minus	114664003	proline-rich coiled-coil 2A
NC_041394.2	64953510	65020474	LOC114651176	minus	114651176	allograft inflammatory factor 1-like
NC_041394.2	65057557	65089755	LOC114664833	minus	114664833	uncharacterized LOC114664833
NC_041394.2	65190893	65204456	LOC127525902	minus	127525902	uncharacterized LOC127525902
NC_041394.2	65246590	65265462	LOC114645768	minus	114645768	uncharacterized LOC114645768
NC_041394.2	65392938	65401580	LOC114651186	plus	114651186	TNF receptor-associated factor 3-like
NC_041394.2	65418105	65487152	ddah2	minus	114651197	dimethylarginine dimethylaminohydrolase 2
NC_041394.2	65509039	65527678	lypc	plus	127529413	ly6 domain containing, pigment cell
NC_041394.2	65561840	65619739	clic1	minus	114651215	chloride intracellular channel 1
NC_041394.2	65643647	65701789	msh5	plus	114665642	mutS homolog 5
NC_041394.2	65717249	65725554	LOC114651224	minus	114651224	sperm acrosome membrane-associated protein 4-like
NC_041394.2	65877916	65878805	LOC127529402	plus	127529402	uncharacterized LOC127529402
NC_041394.2	65907117	65941110	csnk2b	minus	114651233	casein kinase 2, beta polypeptide
NC_041394.2	65959462	65969696	psmb10	plus	114651256	proteasome 20S subunit beta 10
NC_041394.2	65976469	66011706	LOC114651267	plus	114651267	uncharacterized LOC114651267
NC_041394.2	66012742	66034368	LOC114667276	plus	114667276	LIM/homeobox protein Lhx2-like
NC_041394.2	66058211	66060096	qrfp	plus	127529405	pyroglutamylated RFamide peptide
NC_041394.2	66081650	66131936	LOC114651316	plus	114651316	class I histocompatibility antigen, F10 alpha chain-like
NC_041394.2	66137106	66148686	fkbpl	plus	114651337	FKBP prolyl isomerase like
NC_041394.2	66166769	66263367	atf6b	plus	114651359	activating transcription factor 6 beta
NC_041394.2	66268116	66320744	LOC114642770	minus	114642770	olfactomedin-like protein 2A
NC_041394.2	66334868	66361371	vps52	minus	114642766	VPS52 subunit of GARP complex
NC_041394.2	66361682	66365897	rps18	plus	114642767	ribosomal protein S18
NC_041394.2	66414481	66424479	LOC114642771	plus	114642771	securin-like
NC_041394.2	66466512	66479845	LOC127526140	plus	127526140	secretory phospholipase A2 receptor-like
NC_041394.2	66582646	66849239	LOC114668068	plus	114668068	secretory phospholipase A2 receptor-like
NC_041394.2	66643359	66674088	LOC114651379	plus	114651379	putative C-type lectin domain family 20 member A
NC_041394.2	66888214	66919062	LOC127525890	plus	127525890	uncharacterized LOC127525890
NC_041394.2	66905580	66914248	LOC114651404	plus	114651404	uncharacterized LOC114651404
NC_041394.2	66922869	66951442	LOC127527064	plus	127527064	uncharacterized LOC127527064
NC_041394.2	66991743	67049992	LOC127526745	plus	127526745	secretory phospholipase A2 receptor-like
NC_041394.2	67071954	67115627	LOC127526744	plus	127526744	L-selectin-like
NC_041394.2	67136005	67156300	LOC127529466	plus	127529466	hepatic lectin-like
NC_041394.2	67236054	67322603	LOC114669385	plus	114669385	T-cell surface glycoprotein CD1b-3-like
NC_041394.2	67394569	67819789	LOC114651415	plus	114651415	macrophage mannose receptor 1-like
NC_041394.2	67421974	67441925	LOC127529453	plus	127529453	lithostathine-1-beta-like
NC_041394.2	67864257	67915475	LOC114651437	plus	114651437	macrophage mannose receptor 1-like
NC_041394.2	67942973	68172597	LOC114643210	plus	114643210	macrophage mannose receptor 1-like
NC_041394.2	68090208	68091869	LOC127529460	plus	127529460	uncharacterized LOC127529460
NC_041394.2	68091940	68093206	LOC127529451	plus	127529451	uncharacterized LOC127529451
NC_041394.2	68093170	68095785	LOC127529436	plus	127529436	uncharacterized LOC127529436
NC_041394.2	68219384	68221189	LOC114645257	plus	114645257	general transcription factor II-I repeat domain-containing protein 2-like
NC_041394.2	68326571	68741367	LOC114645778	plus	114645778	macrophage mannose receptor 1-like
NC_041394.2	68544978	68608366	LOC127529459	plus	127529459	lithostathine-1-beta-like
NC_041394.2	68757779	68817344	LOC114669366	plus	114669366	lymphocyte antigen 75-like
NC_041394.2	68803668	68808808	LOC127529473	minus	127529473	uncharacterized LOC127529473
NC_041394.2	68803715	69089167	LOC114651509	plus	114651509	retinoic acid receptor RXR-beta-A-like
NC_041394.2	68844090	68861475	LOC114651456	minus	114651456	E3 ubiquitin-protein ligase RING2-A-like
NC_041394.2	68871315	68871388	trnan-guu	plus	114641506	transfer RNA asparagine (anticodon GUU)
NC_041394.2	68961014	68991325	slc39a7	plus	114651483	solute carrier family 39 member 7
NC_041394.2	69231017	69398342	col11a2	plus	114651525	collagen, type XI, alpha 2
NC_041394.2	69414773	69429599	hsd17b8	minus	114651563	hydroxysteroid (17-beta) dehydrogenase 8
NC_041394.2	69567353	69575940	LOC114651573	minus	114651573	H-2 class II histocompatibility antigen, E-S beta chain-like
NC_041394.2	69601745	69615387	LOC114669386	minus	114669386	uncharacterized LOC114669386
NC_041394.2	69645824	69648958	LOC127529462	plus	127529462	N-lysine methyltransferase KMT5A-like
NC_041394.2	69808098	69862852	LOC114669376	minus	114669376	H-2 class II histocompatibility antigen, A-U alpha chain
NC_041394.2	69974863	70160616	brd2a	minus	114669371	bromodomain containing 2a
NC_041394.2	70355964	70366672	LOC114651588	minus	114651588	proteasome subunit beta type-9-like
NC_041394.2	70383524	70395862	psmb8a	plus	114651617	proteasome 20S subunit beta 8A
NC_041394.2	70396186	70425517	tap1	minus	114651606	transporter 1, ATP-binding cassette, sub-family B (MDR/TAP)
NC_041394.2	70425537	70469836	tap2a	plus	114651596	transporter associated with antigen processing, subunit type a
NC_041394.2	70515070	70577313	LOC114651633	minus	114651633	H-2 class I histocompatibility antigen, Q9 alpha chain-like
NC_041394.2	70645782	70694676	LOC114642890	minus	114642890	class I histocompatibility antigen, F10 alpha chain-like
NC_041394.2	70784341	70865173	LOC127529458	minus	127529458	uncharacterized LOC127529458
NC_041394.2	70825260	70856022	LOC114669380	plus	114669380	uncharacterized LOC114669380
NC_041394.2	70874943	70935207	LOC114669373	minus	114669373	uncharacterized LOC114669373
NC_041394.2	70894544	70907279	LOC114669364	minus	114669364	class I histocompatibility antigen, F10 alpha chain-like
NC_041394.2	70946364	70968134	LOC114669374	minus	114669374	major histocompatibility complex class I-related gene protein-like
NC_041394.2	70986778	70997538	LOC114669375	minus	114669375	zinc-alpha-2-glycoprotein-like
NC_041394.2	71036651	71052398	LOC114669378	minus	114669378	zinc-alpha-2-glycoprotein-like
NC_041394.2	71087696	71150161	LOC114651648	plus	114651648	neurogenic locus notch homolog protein 1-like
NC_041394.2	71155997	71168731	LOC114651656	minus	114651656	vesicle-trafficking protein SEC22b-like
NC_041394.2	71178189	71196789	LOC114651662	plus	114651662	tapasin-like
NC_041394.2	71206144	71296596	rgl2	plus	114651674	ral guanine nucleotide dissociation stimulator-like 2
NC_041394.2	71296671	71329194	LOC114651667	minus	114651667	uncharacterized LOC114651667
NC_041394.2	71343543	71358310	LOC114651707	plus	114651707	zinc finger and BTB domain-containing protein 22-like
NC_041394.2	71362091	71386019	dnase2	minus	114651728	deoxyribonuclease II, lysosomal
NC_041394.2	71408991	71420673	LOC114651737	minus	114651737	uncharacterized LOC114651737
NC_041394.2	71430897	71475593	pbx2	plus	114651746	pre-B-cell leukemia homeobox 2
NC_041394.2	71509640	71675907	LOC114651757	plus	114651757	secretory phospholipase A2 receptor-like
NC_041394.2	71512144	71653118	LOC127528620	minus	127528620	uncharacterized LOC127528620
NC_041394.2	71539319	71675818	LOC114651765	plus	114651765	macrophage mannose receptor 1-like
NC_041394.2	71540096	71595892	LOC114651773	plus	114651773	macrophage mannose receptor 1-like
NC_041394.2	71638793	71655200	LOC127528477	plus	127528477	macrophage mannose receptor 1-like
NC_041394.2	71684074	71713358	kifc1	minus	114651782	kinesin family member C1
NC_041394.2	71721231	71756745	pfdn6	minus	114651791	prefoldin subunit 6
NC_041394.2	71757080	71788330	b3galt4	plus	114651805	UDP-Gal:betaGlcNAc beta 1,3-galactosyltransferase, polypeptide 4
NC_041394.2	71790125	71814185	wdr46	minus	114651800	WD repeat domain 46
NC_041394.2	71819002	71831851	LOC114651820	minus	114651820	60S ribosomal protein L5-like
NC_041394.2	71851355	71894779	daxx	plus	114651828	death-domain associated protein
NC_041394.2	71911688	71922334	grcc10	plus	114651837	gene rich cluster, C10 gene
NC_041394.2	71945774	71990278	phf1	plus	114651840	PHD finger protein 1
NC_041394.2	72164000	72228278	syngap1b	plus	114651861	synaptic Ras GTPase activating protein 1b
NC_041394.2	72250784	72307224	LOC114651903	minus	114651903	zinc finger and BTB domain-containing protein 22-like
NC_041394.2	72307262	72328242	LOC114651912	plus	114651912	zinc finger and BTB domain-containing protein 43-like
NC_041394.2	72339046	72340231	LOC114645790	minus	114645790	apolipoprotein A-I-like
NC_041394.2	72367375	72376524	LOC127528609	minus	127528609	uncharacterized LOC127528609
NC_041394.2	72381545	72389339	tstd1	minus	114651924	thiosulfate sulfurtransferase like domain containing 1
NC_041394.2	72394599	72420435	zgc:165604	plus	114645799	uncharacterized protein LOC792578 homolog
NC_041394.2	72431365	72431447	trnal-uaa	plus	114641584	transfer RNA leucine (anticodon UAA)
NC_041394.2	72432512	72447918	LOC127526539	minus	127526539	alpha-N-acetylgalactosamine-specific lectin-like
NC_041394.2	72473057	72473139	trnal-uaa	minus	114641916	transfer RNA leucine (anticodon UAA)
NC_041394.2	72509720	72531571	LOC127526545	plus	127526545	immunoglobulin superfamily member 11-like
NC_041394.2	72541452	72608220	LOC114645807	minus	114645807	alpha-N-acetylgalactosamine-specific lectin-like
NC_041394.2	72547075	72547157	trnal-uaa	plus	127526278	transfer RNA leucine (anticodon UAA)
NC_041394.2	72588201	72588283	trnal-uaa	minus	127526275	transfer RNA leucine (anticodon UAA)
NC_041394.2	72624450	72682599	LOC114651929	minus	114651929	chloride channel protein C-like
NC_041394.2	72744567	72751936	LOC114645816	plus	114645816	uncharacterized LOC114645816
NC_041394.2	72770090	72773481	LOC114651937	minus	114651937	uncharacterized LOC114651937
NC_041394.2	72825693	72829185	LOC114651944	plus	114651944	uncharacterized LOC114651944
NC_041394.2	72853919	72860349	LOC114645826	minus	114645826	uncharacterized LOC114645826
NC_041394.2	73011287	73248174	ltbp3	minus	114651947	latent transforming growth factor beta binding protein 3
NC_041394.2	73274092	73277824	LOC114645570	plus	114645570	uncharacterized protein K02A2.6-like
NC_041394.2	73409298	73470557	LOC114651963	plus	114651963	potassium channel subfamily K member 1-like
NC_041394.2	73508508	73591007	LOC114645666	plus	114645666	putative thiamine transporter SLC35F3
NC_041394.2	73591093	73630696	LOC114651970	minus	114651970	UTP--glucose-1-phosphate uridylyltransferase-like
NC_041394.2	73639913	73655608	znrd2	plus	114651985	zinc ribbon domain containing 2
NC_041394.2	73656382	73669225	fam89b	plus	114651994	family with sequence similarity 89 member B
NC_041394.2	73809349	73931498	ehbp1l1b	plus	114652011	EH domain binding protein 1-like 1b
NC_041394.2	73955907	74029166	LOC114652044	plus	114652044	tyrosine-protein kinase receptor TYRO3-like
NC_041394.2	74114120	74116844	LOC114652061	minus	114652061	insulinoma-associated protein 1a-like
NC_041394.2	74188984	74506816	zmp:0000001168	minus	114652068	signal-induced proliferation-associated 1-like protein 2
NC_041394.2	74614247	75020620	LOC114645752	plus	114645752	sodium/potassium/calcium exchanger 3-like
NC_041394.2	75190415	75280412	LOC114652083	plus	114652083	muscarinic acetylcholine receptor M1-like
NC_041394.2	75295421	75366928	LOC114652092	minus	114652092	zinc finger protein ubi-d4
NC_041394.2	75433353	75519171	cdc42ep2	minus	114652104	CDC42 effector protein (Rho GTPase binding) 2
NC_041394.2	75538095	75608049	pola2	minus	114652114	polymerase (DNA directed), alpha 2
NC_041394.2	75610458	75638730	LOC127526576	minus	127526576	uncharacterized LOC127526576
NC_041394.2	75643199	75672981	zgc:195212	minus	127529953	DUF4554 domain-containing protein
NC_041394.2	75673802	75673873	trnag-ucc	minus	114641921	transfer RNA glycine (anticodon UCC)
NC_041394.2	75686495	75739871	LOC114652121	plus	114652121	acylphosphatase-2-like
NC_041394.2	75788647	76105032	LOC114652128	plus	114652128	spectrin beta chain, non-erythrocytic 1
NC_041394.2	76194143	76241556	LOC114645836	plus	114645836	prokineticin receptor 2-like
NC_041394.2	76303010	76660046	plcb3	minus	114652136	phospholipase C, beta 3 (phosphatidylinositol-specific)
NC_041394.2	76808936	76945268	ppp1r14bb	plus	114652148	protein phosphatase 1, regulatory (inhibitor) subunit 14Bb
NC_041394.2	76963568	76977024	fkbp2	minus	114652154	FKBP prolyl isomerase 2
NC_041394.2	76983878	77078682	LOC114652164	plus	114652164	breast cancer metastasis-suppressor 1 homolog
NC_041394.2	77081884	77087041	LOC114652179	plus	114652179	uncharacterized LOC114652179
NC_041394.2	77147094	77230527	LOC114645830	minus	114645830	tigger transposable element-derived protein 1-like
NC_041394.2	78383752	79109631	pcxa	minus	114652182	pyruvate carboxylase a
NC_041394.2	78591860	78762151	LOC127525812	plus	127525812	leucine-rich repeat and fibronectin type-III domain-containing protein 2-like
NC_041394.2	78591860	78628385	lrfn4a	plus	114652201	leucine rich repeat and fibronectin type III domain containing 4a
NC_041394.2	79121454	79135939	sb:cb1058	plus	114652216	uncharacterized protein LOC394209 homolog
NC_041394.2	79151872	79191923	ctsf	plus	114652207	cathepsin F
NC_041394.2	79205365	79259462	LOC114652230	minus	114652230	BAF nuclear assembly factor 1
NC_041394.2	79226566	79237069	eif1ad	plus	114652244	eukaryotic translation initiation factor 1A domain containing
NC_041394.2	79239255	79266918	sart1	minus	114652241	spliceosome associated factor 1, recruiter of U4/U6.U5 tri-snRNP
NC_041394.2	79290814	79322587	LOC114652252	minus	114652252	N-acetyllactosaminide beta-1,3-N-acetylglucosaminyltransferase 2-like
NC_041394.2	79366474	79448652	si:dkey-175m17.7	minus	114652256	dual specificity protein phosphatase 10
NC_041394.2	79544102	79562258	krcp	plus	114652260	kelch repeat-containing protein
NC_041394.2	79619980	79974225	mark2b	plus	114652268	MAP/microtubule affinity-regulating kinase 2b
NC_041394.2	80003002	80046805	rcor2	minus	114652322	REST corepressor 2
NC_041394.2	80099797	80135535	naa40	plus	114652331	N-alpha-acetyltransferase 40, NatD catalytic subunit
NC_041394.2	80144136	80169734	b3gat3	plus	114652356	beta-1,3-glucuronyltransferase 3 (glucuronosyltransferase I)
NC_041394.2	80179874	80285112	LOC114652364	minus	114652364	uncharacterized LOC114652364
NC_041394.2	80362156	80372246	LOC114652372	plus	114652372	uncharacterized LOC114652372
NC_041394.2	80364070	80364150	LOC114641376	plus	114641376	small nucleolar RNA SNORD121A
NC_041394.2	80366753	80366818	LOC114641252	plus	114641252	small nucleolar RNA SNORD29
NC_041394.2	80367721	80367846	LOC114641312	plus	114641312	small nucleolar RNA SNORD22
NC_041394.2	80368268	80368337	LOC114641305	plus	114641305	small nucleolar RNA SNORD31
NC_041394.2	80369080	80369154	LOC114641259	plus	114641259	small nucleolar RNA SNORD30
NC_041394.2	80369541	80369614	LOC114641289	plus	114641289	small nucleolar RNA SNORD31
NC_041394.2	80370322	80370394	LOC114641297	plus	114641297	small nucleolar RNA SNORD31
NC_041394.2	80370692	80370764	LOC114641266	plus	114641266	small nucleolar RNA SNORD30
NC_041394.2	80371175	80371246	LOC114641281	plus	114641281	small nucleolar RNA SNORD31
NC_041394.2	80371969	80372042	LOC114641274	plus	114641274	small nucleolar RNA SNORD31
NC_041394.2	80377208	80389374	LOC127529373	plus	127529373	uncharacterized LOC127529373
NC_041394.2	80397681	80421207	LOC114652418	minus	114652418	transmembrane protein 179B-like
NC_041394.2	80454933	80485662	LOC114652377	minus	114652377	potassium channel subfamily K member 13-like
NC_041394.2	80538815	80578561	si:ch211-145o7.3	plus	114652400	forkhead box protein N2
NC_041394.2	80578640	80589618	tmem223	minus	114652407	transmembrane protein 223
NC_041394.2	80598844	80861833	LOC127529374	plus	127529374	uncharacterized LOC127529374
NC_041394.2	80609265	80692721	atl3	plus	114652387	atlastin 3
NC_041394.2	80615236	80615395	LOC114669498	plus	114669498	U1 spliceosomal RNA
NC_041394.2	80738626	80755576	cfl1	plus	114652429	cofilin 1
NC_041394.2	80796982	80874842	LOC114652439	minus	114652439	sorting nexin-32-like
NC_041394.2	80926181	80945104	ovol1a	minus	114652450	ovo-like zinc finger 1a
NC_041394.2	81026780	81068929	mus81	plus	114652467	MUS81 structure-specific endonuclease subunit
NC_041394.2	81121470	81157001	fosl1a	plus	114652490	FOS like 1, AP-1 transcription factor subunit a
NC_041394.2	81213492	81217244	ccdc85b	plus	114652504	coiled-coil domain containing 85B
NC_041394.2	81339163	81444773	fibpa	plus	114652517	fibroblast growth factor (acidic) intracellular binding protein a
NC_041394.2	81471023	81566567	efemp2a	plus	114652533	EGF containing fibulin extracellular matrix protein 2a
NC_041394.2	81742113	81748125	npas4a	plus	114645873	neuronal PAS domain protein 4a
NC_041394.2	81828126	82217388	mrpl11	minus	114652565	mitochondrial ribosomal protein L11
NC_041394.2	82085665	82142019	tmem265	plus	114652552	transmembrane protein 265
NC_041394.2	82246042	82312102	sf3b2	plus	114652585	splicing factor 3b, subunit 2
NC_041394.2	82380638	82523148	LOC114652606	plus	114652606	phosphofurin acidic cluster sorting protein 1-like
NC_041394.2	82543853	82611558	LOC114652632	plus	114652632	kinesin light chain 2-like
NC_041394.2	82646856	82695729	rab1ba	plus	114652667	zRAB1B, member RAS oncogene family a
NC_041394.2	82702225	82798910	LOC114652648	minus	114652648	E3 ubiquitin-protein ligase pellino homolog 1-like
NC_041394.2	82834871	82906071	bbs1	plus	114652680	Bardet-Biedl syndrome 1
NC_041394.2	82951934	83002633	LOC114652703	plus	114652703	equilibrative nucleoside transporter 2-like
NC_041394.2	83013924	83058942	LOC114652730	minus	114652730	serine/threonine-protein phosphatase PP1-beta catalytic subunit-like
NC_041394.2	83098457	83181740	rela	plus	114652690	v-rel avian reticuloendotheliosis viral oncogene homolog A
NC_041394.2	83147051	83147679	LOC127529138	plus	127529138	uncharacterized LOC127529138
NC_041394.2	83188816	83206393	c1h11orf68	minus	114652741	chromosome 1 C11orf68 homolog
NC_041394.2	83220703	83263751	drap1	plus	114652756	DR1-associated protein 1 (negative cofactor 2 alpha)
NC_041394.2	83278061	83427923	LOC114652766	minus	114652766	pecanex-like protein 1
NC_041394.2	83464681	83615029	LOC114652784	plus	114652784	mitogen-activated protein kinase kinase kinase 11
NC_041394.2	84446737	85937839	LOC114652793	minus	114652793	neurexin-2-like
NC_041394.2	85645938	85646106	LOC114669640	plus	114669640	uncharacterized LOC114669640
NC_041394.2	86291834	86516792	LOC114645980	minus	114645980	neurexin-2-like
NC_041394.2	86849418	86849499	trnas-gcu	minus	114641401	transfer RNA serine (anticodon GCU)
NC_041394.2	87016201	87018121	LOC114646053	plus	114646053	zinc finger MYM-type protein 1-like
NC_041394.2	87653282	87656453	LOC114646138	minus	114646138	uncharacterized LOC114646138
NC_041394.2	87656529	87657696	LOC114652818	minus	114652818	uncharacterized LOC114652818
NC_041394.2	88202123	88422536	LOC114646201	minus	114646201	RAS guanyl-releasing protein 2
NC_041394.2	88493727	88587338	LOC114652825	minus	114652825	glycogen phosphorylase, muscle form
NC_041394.2	88606278	88637646	sf1	minus	114652833	splicing factor 1
NC_041394.2	88664641	88669923	LOC114652867	minus	114652867	RNA-binding protein 4.1-like
NC_041394.2	88677045	88697451	LOC114652844	minus	114652844	RNA-binding protein 4.1-like
NC_041394.2	88699537	88703035	rbm4.3	minus	114652895	RNA binding motif protein 4.3
NC_041394.2	88776084	88787219	zdhhc24	minus	114652914	zinc finger DHHC-type containing 24
NC_041394.2	88785332	88785413	trnal-aag	plus	114641628	transfer RNA leucine (anticodon AAG)
NC_041394.2	88803590	88822173	LOC127526668	plus	127526668	glutamic acid-rich protein-like
NC_041394.2	88865327	88872079	LOC114646272	plus	114646272	forkhead box protein A4-A-like
NC_041394.2	88914158	88922687	rnaseh2c	plus	114652950	ribonuclease H2, subunit C
NC_041394.2	88924792	88980836	LOC114652966	minus	114652966	histone acetyltransferase KAT5
NC_041394.2	88996680	89040831	LOC114653002	minus	114653002	uncharacterized LOC114653002
NC_041394.2	89040926	89223486	LOC127526581	plus	127526581	uncharacterized LOC127526581
NC_041394.2	89058203	89100402	rce1a	plus	114653018	Ras converting CAAX endopeptidase 1a
NC_041394.2	89180868	89216486	LOC114646349	minus	114646349	uncharacterized LOC114646349
NC_041394.2	89216620	89219727	LOC127526579	plus	127526579	uncharacterized LOC127526579
NC_041394.2	89256953	89257697	LOC127526580	minus	127526580	uncharacterized LOC127526580
NC_041394.2	89929712	89932698	LOC114646434	plus	114646434	endosialin-like
NC_041394.2	90102180	90180817	sstr1b	minus	114653045	somatostatin receptor 1b
NC_041394.2	90272393	90273738	LOC127526582	plus	127526582	uncharacterized LOC127526582
NC_041394.2	90277255	90277926	LOC114656715	plus	114656715	uncharacterized LOC114656715
NC_041394.2	90659758	90670696	LOC114653056	minus	114653056	zinc finger protein 16-like
NC_041394.2	90681458	90713917	LOC114653079	plus	114653079	copper chaperone for superoxide dismutase-like
NC_041394.2	90719190	90756244	rbm14b	plus	114653065	RNA binding motif protein 14b
NC_041394.2	90774237	90851277	actn3b	plus	114653086	actinin alpha 3b
NC_041394.2	90852679	90857173	LOC127526588	plus	127526588	uncharacterized LOC127526588
NC_041394.2	90858746	90907075	LOC114646512	minus	114646512	serine/threonine-protein kinase D3-like
NC_041394.2	90924677	90936356	six7	minus	114646588	SIX homeobox 7
NC_041394.2	91010495	91019115	b4gat1	minus	114653095	beta-1,4-glucuronyltransferase 1
NC_041394.2	91040655	91040736	trnas-gcu	plus	114641634	transfer RNA serine (anticodon GCU)
NC_041394.2	91043366	91062488	pfdn2	minus	114653107	prefoldin subunit 2
NC_041394.2	91062904	91077031	nit1	plus	114653129	nitrilase 1
NC_041394.2	91094415	91151669	rin1b	minus	114653116	Ras and Rab interactor 1b
NC_041394.2	91169303	91228182	fhip2b	plus	114653139	FHF complex subunit HOOK interacting protein 2B
NC_041394.2	91232609	91250984	nudt18	minus	114653157	nudix (nucleoside diphosphate linked moiety X)-type motif 18
NC_041394.2	91252759	91360118	LOC114653166	plus	114653166	disintegrin and metalloproteinase domain-containing protein 9-like
NC_041394.2	91361465	91365871	si:ch211-113d22.2	minus	114653203	CD59 glycoprotein
NC_041394.2	91367708	91484707	tacc1	minus	114653177	transforming, acidic coiled-coil containing protein 1
NC_041394.2	91533919	91594094	ddhd2	minus	114653221	DDHD domain containing 2
NC_041394.2	91606262	91632229	plpp5	minus	114653230	phospholipid phosphatase 5
NC_041394.2	91647920	91800608	nsd3	minus	114653258	nuclear receptor binding SET domain protein 3
NC_041394.2	91690389	91691178	LOC127526583	plus	127526583	uncharacterized LOC127526583
NC_041394.2	91822543	91873736	LOC114653267	minus	114653267	indoleamine 2,3-dioxygenase 2-like
NC_041394.2	92000734	92116426	plekha2	plus	114653272	pleckstrin homology domain containing A2
NC_041394.2	92152874	92228976	htra4	plus	114653284	HtrA serine peptidase 4
NC_041394.2	92230276	92238238	tm2d2	minus	114653295	TM2 domain containing 2
NC_041394.2	92557046	92558551	LOC114646667	minus	114646667	tigger transposable element-derived protein 1-like
NC_041394.2	93063159	93063908	LOC127526692	minus	127526692	uncharacterized LOC127526692
NC_041394.2	93411725	93412311	LOC114646749	minus	114646749	androgen-induced gene 1 protein-like
NC_041394.2	94248342	94322077	LOC114653304	minus	114653304	uncharacterized LOC114653304
NC_041394.2	94448914	94450427	LOC114646830	minus	114646830	craniofacial development protein 2-like
NC_041394.2	94823325	95582362	unc5db	plus	114653318	unc-5 netrin receptor Db
NC_041394.2	95628618	95681303	LOC114645896	plus	114645896	chromaffin granule amine transporter-like
NC_041394.2	95702414	95722008	tti2	plus	114653327	TELO2 interacting protein 2
NC_041394.2	95725816	95732439	mak16	minus	114653341	MAK16 homolog (S. cerevisiae)
NC_041394.2	95738610	95751732	ssbp1	plus	114653349	single-stranded DNA binding protein 1
NC_041394.2	95770229	95848671	creb3l2	plus	114653370	cAMP responsive element binding protein 3-like 2
NC_041394.2	95861352	95870309	cdpf1	plus	114653381	cysteine rich DPF motif domain containing 1
NC_041394.2	95876901	95885717	LOC114653407	plus	114653407	testis-expressed protein 52-like
NC_041394.2	95892129	95923044	LOC114653417	plus	114653417	uncharacterized LOC114653417
NC_041394.2	95961568	96003069	LOC114653425	plus	114653425	cilia- and flagella-associated protein 57-like
NC_041394.2	96017641	96072325	c1h12orf56	minus	114646905	chromosome 1 C12orf56 homolog
NC_041394.2	96088267	96106093	rpl18a	minus	114653443	ribosomal protein L18a
NC_041394.2	96095208	96095338	LOC114641329	minus	114641329	small nucleolar RNA SNORA68
NC_041394.2	96103700	96103826	LOC114641336	minus	114641336	small nucleolar RNA SNORA68
NC_041394.2	96210167	96453116	eml3	plus	114653455	EMAP like 3
NC_041394.2	96475800	96540862	mta2	plus	114653474	metastasis associated 1 family, member 2
NC_041394.2	96546403	96552579	cth1	plus	114653487	cysteine three histidine 1
NC_041394.2	96557424	96584418	taf6l	plus	114653495	TAF6-like RNA polymerase II, p300/CBP-associated factor (PCAF)-associated factor
NC_041394.2	96658739	96708765	LOC114653514	plus	114653514	endothelial PAS domain-containing protein 1-like
NC_041394.2	96708803	96710237	LOC127526577	plus	127526577	uncharacterized LOC127526577
NC_041394.2	96727284	96791039	dpp3	plus	114653521	dipeptidyl-peptidase 3
NC_041394.2	96797377	96866577	LOC114653541	plus	114653541	actin-related protein 2-like
NC_041394.2	97093425	97175940	gal3st3	plus	114653550	galactose-3-O-sulfotransferase 3
NC_041394.2	97260694	97497482	mark4b	plus	114653580	MAP/microtubule affinity-regulating kinase 4b
NC_041394.2	97503419	97601243	LOC114653601	minus	114653601	solute carrier family 22 member 6-A-like
NC_041394.2	97609071	97660149	LOC114645901	minus	114645901	solute carrier family 22 member 6-A-like
NC_041394.2	97680103	97721549	LOC114645908	minus	114645908	solute carrier family 22 member 6-A-like
NC_041394.2	97750296	97831541	LOC114647055	minus	114647055	solute carrier family 22 member 6-A-like
NC_041394.2	97846417	97938396	LOC114647133	minus	114647133	solute carrier family 22 member 6-A-like
NC_041394.2	97946489	98062859	si:dkey-28a3.2	minus	114653610	uncharacterized si:dkey-28a3.2
NC_041394.2	98075518	98151206	zfta	plus	114653627	zinc finger translocation associated
NC_041394.2	98166433	98237206	rtn3	minus	114653640	reticulon 3
NC_041394.2	98250854	98314802	men1	plus	114653653	multiple endocrine neoplasia I
NC_041394.2	98354279	98581697	map4k2	plus	114653669	mitogen-activated protein kinase kinase kinase kinase 2
NC_041394.2	98698198	98832535	LOC127526693	minus	127526693	tigger transposable element-derived protein 1-like
NC_041394.2	98974873	99555917	LOC114653683	minus	114653683	sodium/calcium exchanger 1-like
NC_041394.2	99687771	99690870	LOC127529358	minus	127529358	uncharacterized LOC127529358
NC_041394.2	99812344	99840671	frmd8	minus	114653702	FERM domain containing 8
NC_041394.2	99858649	99883337	LOC114653710	plus	114653710	solute carrier family 25 member 45
NC_041394.2	99928498	99954016	cdca5	minus	114653735	cell division cycle associated 5
NC_041394.2	99961540	99981318	zfpl1	plus	114653741	zinc finger protein-like 1
NC_041394.2	99989968	100019394	vps51	plus	114653750	VPS51 subunit of GARP complex
NC_041394.2	100031992	100037546	LOC114653759	plus	114653759	toll-like receptor 5
NC_041394.2	100040418	100057925	tm7sf2	plus	114653796	transmembrane 7 superfamily member 2
NC_041394.2	100060118	100071771	znhit2	minus	114653785	zinc finger, HIT-type containing 2
NC_041394.2	100071382	100121067	si:ch211-114c17.1	plus	114653767	pre-mRNA-processing factor 39
NC_041394.2	100121218	100128979	mrpl49	minus	114653810	mitochondrial ribosomal protein L49
NC_041394.2	100139568	100151324	LOC114653821	minus	114653821	phospholipase A and acyltransferase 3-like
NC_041394.2	100167752	100223371	scyl1	plus	114653830	SCY1-like, kinase-like 1
NC_041394.2	100244033	100255338	faub	plus	114653839	FAU ubiquitin like and ribosomal protein S30 fusion b
NC_041394.2	100268158	100274325	LOC114647271	minus	114647271	zinc transporter 1-like
NC_041394.2	100279135	100308472	ubxn1	plus	114653842	UBX domain protein 1
NC_041394.2	100335750	100355106	LOC127526674	minus	127526674	uncharacterized LOC127526674
NC_041394.2	100999141	101177420	cnih2	minus	114653855	cornichon family AMPA receptor auxiliary protein 2
NC_041394.2	101241707	101278066	wdr74	plus	114653865	WD repeat domain 74
NC_041394.2	101290453	101327130	stx5a	plus	114653875	syntaxin 5A
NC_041394.2	101333710	101352418	LOC114645925	minus	114645925	protein RD3-like
NC_041394.2	101364182	101435328	LOC114653894	plus	114653894	centromere protein F-like
NC_041394.2	101519946	101593185	LOC114647347	plus	114647347	potassium channel subfamily K member 4-like
NC_041394.2	101845306	101929585	tgfb5	minus	114653905	transforming growth factor, beta 5
NC_041394.2	102001550	102081762	esrra	plus	114653920	estrogen-related receptor alpha
NC_041394.2	102094314	102112179	trmt112	minus	114653940	tRNA methyltransferase activator subunit 11-2
NC_041394.2	102148949	102174310	prdx5	plus	114653949	peroxiredoxin 5
NC_041394.2	102204446	102364253	LOC114653961	plus	114653961	girdin-like
NC_041394.2	102413155	102514164	LOC114653977	plus	114653977	ribosomal protein S6 kinase, polypeptide 4
NC_041394.2	102558693	102793296	calm3b	minus	114653985	calmodulin 3b (phosphorylase kinase, delta)
NC_041394.2	102631270	102678174	LOC114654044	minus	114654044	4F2 cell-surface antigen heavy chain-like
NC_041394.2	102734430	102742980	LOC114654017	minus	114654017	4F2 cell-surface antigen heavy chain-like
NC_041394.2	102845906	102846920	LOC114645930	minus	114645930	uncharacterized LOC114645930
NC_041394.2	102915773	102928561	slc20a1b	plus	114654070	solute carrier family 20 member 1b
NC_041394.2	102964833	102978863	LOC127528913	minus	127528913	uncharacterized LOC127528913
NC_041394.2	103023817	103070618	snrnp200	plus	114654104	small nuclear ribonucleoprotein 200 (U5)
NC_041394.2	103070720	103087606	ciao1	minus	114654114	cytosolic iron-sulfur assembly component 1
NC_041394.2	103103186	103122998	tmem127	plus	114654125	transmembrane protein 127
NC_041394.2	103131366	103168770	stard7	plus	114654129	StAR-related lipid transfer (START) domain containing 7
NC_041394.2	103215358	103282668	ggcx	plus	114654138	gamma-glutamyl carboxylase
NC_041394.2	103287008	103358038	LOC114654146	minus	114654146	aldo-keto reductase family 1 member D1-like
NC_041394.2	103345644	103348040	LOC114654157	plus	114654157	uncharacterized LOC114654157
NC_041394.2	103419513	103534008	trim24	plus	114654172	tripartite motif containing 24
NC_041394.2	103588200	103720805	fbln1	plus	114654181	fibulin 1
NC_041394.2	103758947	103955964	atxn10	plus	114654205	ataxin 10
NC_041394.2	104368628	104624335	LOC114654218	minus	114654218	protein Wnt-7b
NC_041394.2	104697455	104704552	LOC127528917	minus	127528917	uncharacterized LOC127528917
NC_041394.2	104727047	104764334	LOC114647571	plus	114647571	uncharacterized LOC114647571
NC_041394.2	104853649	104953639	LOC114654236	plus	114654236	uncharacterized LOC114654236
NC_041394.2	105047393	105048913	LOC127528916	plus	127528916	uncharacterized LOC127528916
NC_041394.2	105061851	105169538	LOC114654252	plus	114654252	peroxisome proliferator-activated receptor alpha-like
NC_041394.2	105174981	105179296	LOC127528914	minus	127528914	uncharacterized LOC127528914
NC_041394.2	105242496	105246978	LOC114645934	minus	114645934	uncharacterized LOC114645934
NC_041394.2	105249448	106041596	LOC114647671	minus	114647671	glutamic acid-rich protein-like
NC_041394.2	105327291	105495190	kiaa0930	plus	114654274	kiaa0930
NC_041394.2	105576854	105879009	rerg	plus	114654281	RAS-like, estrogen-regulated, growth inhibitor
NC_041394.2	106086914	106141538	LOC114654288	minus	114654288	troponin T, cardiac muscle isoforms-like
NC_041394.2	106161905	106227228	LOC127525950	minus	127525950	uncharacterized LOC127525950
NC_041394.2	106249253	106582719	cald1a	minus	114654307	caldesmon 1a
NC_041394.2	106718492	106778450	bpgm	minus	114654336	2,3-bisphosphoglycerate mutase
NC_041394.2	106800162	106824302	strap	plus	114654358	serine/threonine kinase receptor associated protein
NC_041394.2	106835850	106879769	dera	plus	114654364	deoxyribose-phosphate aldolase (putative)
NC_041394.2	106900310	106924291	LOC127526871	plus	127526871	uncharacterized LOC127526871
NC_041394.2	106948791	107043343	slc15a5	minus	114647764	solute carrier family 15 member 5
NC_041394.2	107073731	107097568	mgst1.1	plus	114654375	microsomal glutathione S-transferase 1.1
NC_041394.2	107306053	107417897	lmo3	minus	114654388	LIM domain only 3
NC_041394.2	107610741	107612363	LOC114647915	minus	114647915	tigger transposable element-derived protein 1-like
NC_041394.2	107633411	107634685	LOC114647986	plus	114647986	general transcription factor II-I repeat domain-containing protein 2A-like
NC_041394.2	108027899	108174001	arhgef39	plus	114654414	Rho guanine nucleotide exchange factor (GEF) 39
NC_041394.2	108197726	108311466	ercc2	plus	114654430	excision repair cross-complementation group 2
NC_041394.2	108313342	108323730	LOC114648058	minus	114648058	axonemal dynein light intermediate polypeptide 1-like
NC_041394.2	108320970	108351262	LOC114648136	plus	114648136	axonemal dynein light intermediate polypeptide 1-like
NC_041394.2	108362315	108377650	LOC127530074	minus	127530074	axonemal dynein light intermediate polypeptide 1-like
NC_041394.2	108397529	108397694	LOC114669511	minus	114669511	U1 spliceosomal RNA
NC_041394.2	108423073	108436550	LOC114654438	plus	114654438	creatine kinase M-type
NC_041394.2	108446900	108471531	rpp14	plus	114654447	ribonuclease P/MRP 14 subunit
NC_041394.2	108480113	108569658	xpot	plus	114654493	exportin, tRNA (nuclear export receptor for tRNAs)
NC_041394.2	108574783	108602746	LOC114654500	minus	114654500	RNA-splicing ligase RtcB homolog
NC_041394.2	108614256	108645675	LOC114654516	minus	114654516	RNA-splicing ligase RtcB homolog
NC_041394.2	108679357	108690975	stmp1	plus	114654525	short transmembrane mitochondrial protein 1
NC_041394.2	108695004	108704727	LOC114654545	plus	114654545	cytochrome c oxidase assembly factor 6 homolog
NC_041394.2	108705370	108805399	slc13a4	minus	114654532	solute carrier family 13 member 4
NC_041394.2	108860282	108880873	zgc:162331	plus	114645939	uncharacterized protein LOC793007 homolog
NC_041394.2	108905227	108966492	LOC114648210	plus	114648210	sodium- and chloride-dependent GABA transporter 1-like
NC_041394.2	109243915	109246571	LOC114654555	plus	114654555	potassium voltage-gated channel subfamily A member 2
NC_041394.2	109247729	109285058	LOC114654564	plus	114654564	uncharacterized LOC114654564
NC_041394.2	109447997	109454172	LOC114645954	plus	114645954	potassium voltage-gated channel subfamily A member 1
NC_041394.2	109726192	109857808	LOC114654568	plus	114654568	potassium voltage-gated channel subfamily A member 5
NC_041394.2	109899008	109931574	LOC127526795	plus	127526795	uncharacterized LOC127526795
NC_041394.2	109953793	110472394	large1	minus	114648278	LARGE xylosyl- and glucuronyltransferase 1
NC_041394.2	110823008	110824813	LOC114644890	plus	114644890	general transcription factor II-I repeat domain-containing protein 2-like
NC_041394.2	111773649	112092750	braf	minus	114654575	B-Raf proto-oncogene, serine/threonine kinase
NC_041394.2	112117820	112127958	mrps33	minus	114654586	mitochondrial ribosomal protein S33
NC_041394.2	112195576	112941867	tmem178bb	plus	114648358	transmembrane protein 178Bb
NC_041394.2	112495100	112496067	LOC127528779	minus	127528779	uncharacterized LOC127528779
NC_041394.2	113049961	113051272	LOC127526821	minus	127526821	uncharacterized LOC127526821
NC_041394.2	113053546	113054430	LOC127528787	minus	127528787	uncharacterized LOC127528787
NC_041394.2	113187118	113187181	LOC114641244	minus	114641244	uncharacterized LOC114641244
NC_041394.2	113197071	113399625	cnot4b	minus	114654606	CCR4-NOT transcription complex, subunit 4b
NC_041394.2	113475347	113601665	etv6	minus	114654637	ETS variant transcription factor 6
NC_041394.2	113664377	113705531	LOC114654650	plus	114654650	protein mono-ADP-ribosyltransferase PARP12-like
NC_041394.2	113715462	113759080	LOC114654659	minus	114654659	protein mono-ADP-ribosyltransferase TIPARP-like
NC_041394.2	113809564	113875888	LOC114654667	plus	114654667	protein mono-ADP-ribosyltransferase PARP12-like
NC_041394.2	113893642	113969962	LOC114654679	plus	114654679	protein mono-ADP-ribosyltransferase PARP12-like
NC_041394.2	113983317	114014459	LOC114654691	plus	114654691	uroplakin-3a-like
NC_041394.2	114031709	114039810	LOC114648585	minus	114648585	uncharacterized LOC114648585
NC_041394.2	114174558	114924493	LOC114654698	plus	114654698	synapsin-3-like
NC_041394.2	114534487	115290925	LOC114654705	minus	114654705	metalloproteinase inhibitor 3-like
NC_041394.2	114932447	114998526	fbxo7	minus	114654711	F-box protein 7
NC_041394.2	115066169	115078384	yars2	plus	114654725	tyrosyl-tRNA synthetase 2, mitochondrial
NC_041394.2	115110649	115335090	LOC114648663	minus	114648663	transcriptional enhancer factor TEF-3-like
NC_041394.2	115272144	115742948	tulp3	minus	114654749	tubby-related protein 3
NC_041394.2	115350375	115498940	si:dkey-82f1.1	minus	114654733	DENN domain-containing protein 2A
NC_041394.2	115521168	115523052	LOC127528776	plus	127528776	uncharacterized LOC127528776
NC_041394.2	115527650	115545086	adck2	plus	114648734	aarF domain containing kinase 2
NC_041394.2	115551744	115563453	LOC114645967	minus	114645967	uncharacterized LOC114645967
NC_041394.2	115566022	115570827	LOC127528781	minus	127528781	von Willebrand factor A domain-containing protein 3B-like
NC_041394.2	115571250	115578683	ndufb2	plus	114654740	NADH:ubiquinone oxidoreductase subunit B2
NC_041394.2	115751068	115759856	rhno1	minus	114654779	RAD9-HUS1-RAD1 interacting nuclear orphan 1
NC_041394.2	115759968	115782610	foxm1	plus	114654766	forkhead box M1
NC_041394.2	115793882	115800418	LOC127528731	minus	127528731	uncharacterized LOC127528731
NC_041394.2	115821161	116020132	nrip2	plus	114654786	nuclear receptor interacting protein 2
NC_041394.2	116064796	116154613	itfg2	minus	114654789	integrin alpha FG-GAP repeat containing 2
NC_041394.2	116189094	116210030	pex26	plus	114654806	peroxisomal biogenesis factor 26
NC_041394.2	116223215	116275604	usp18	plus	114654821	ubiquitin specific peptidase 18
NC_041394.2	116295039	116324132	LOC114654839	plus	114654839	cystine/glutamate transporter-like
NC_041394.2	116354037	116435362	LOC127528761	plus	127528761	cystine/glutamate transporter-like
NC_041394.2	116450061	116450597	LOC127526845	plus	127526845	ribonuclease H-like
NC_041394.2	116464311	116554677	LOC114654852	plus	114654852	cystine/glutamate transporter-like
NC_041394.2	116570355	116620586	LOC114644303	plus	114644303	cystine/glutamate transporter-like
NC_041394.2	116639140	116833018	LOC127526862	minus	127526862	cystine/glutamate transporter-like
NC_041394.2	116717802	116780520	LOC114648800	minus	114648800	cystine/glutamate transporter-like
NC_041394.2	116870298	117492178	LOC114644348	minus	114644348	cystine/glutamate transporter-like
NC_041394.2	116874274	116876600	LOC127528788	minus	127528788	uncharacterized LOC127528788
NC_041394.2	117136537	117192821	LOC114644301	plus	114644301	cystine/glutamate transporter-like
NC_041394.2	117276949	117330892	LOC114646930	plus	114646930	cystine/glutamate transporter-like
NC_041394.2	117349917	117396687	LOC127529139	minus	127529139	cystine/glutamate transporter-like
NC_041394.2	117528837	117530138	LOC114648950	minus	114648950	uncharacterized protein F54H12.2-like
NC_041394.2	117557026	117560538	LOC114654870	minus	114654870	uncharacterized LOC114654870
NC_041394.2	117584432	117593615	LOC114649023	plus	114649023	uncharacterized LOC114649023
NC_041394.2	117632391	117714110	LOC114654860	plus	114654860	cystine/glutamate transporter-like
NC_041394.2	117741226	117790373	LOC114654883	plus	114654883	cystine/glutamate transporter-like
NC_041394.2	117854934	117857313	LOC114649102	plus	114649102	uncharacterized LOC114649102
NC_041394.2	117926643	117939830	LOC114654891	minus	114654891	achaete-scute homolog 4-like
NC_041394.2	117984456	118045862	prdm4	plus	114654900	PR domain containing 4
NC_041394.2	118037991	118265604	LOC114654919	minus	114654919	aldo-keto reductase family 1 member B1-like
NC_041394.2	118137632	118233827	LOC114654914	minus	114654914	aldo-keto reductase family 1 member B1-like
NC_041394.2	118241148	118270670	LOC114654938	minus	114654938	aldo-keto reductase family 1 member B1-like
NC_041394.2	118309209	118322730	LOC114654948	minus	114654948	uncharacterized LOC114654948
NC_041394.2	118350004	118354835	LOC127525985	plus	127525985	uncharacterized LOC127525985
NC_041394.2	118375280	118405887	yif1b	plus	114654956	Yip1 interacting factor homolog B (S. cerevisiae)
NC_041394.2	118406111	118472870	LOC114654979	minus	114654979	cysteine-rich protein 1-like
NC_041394.2	118526217	118820895	LOC114654989	plus	114654989	metastasis-associated protein MTA1-like
NC_041394.2	118845836	118848154	si:dkey-182i3.11	plus	114649183	leucine-rich repeat-containing protein 15
NC_041394.2	118954719	119222910	dgki	plus	114654997	diacylglycerol kinase, iota
NC_041394.2	119255565	119290735	ribc2	plus	114645977	RIB43A domain with coiled-coils 2
NC_041394.2	119302162	119440138	si:dkey-220o5.5	minus	114655021	actin filament-associated protein 1-like 2
NC_041394.2	119462189	119577626	dmtn	minus	114655027	dematin actin binding protein
NC_041394.2	119686817	119707229	fgf17	plus	114645986	fibroblast growth factor 17
NC_041394.2	119789112	119826649	npm2b	minus	114655051	nucleophosmin/nucleoplasmin, 2b
NC_041394.2	119835885	120022916	LOC114655061	plus	114655061	protein PBDC1
NC_041394.2	119880277	119993442	LOC127526958	minus	127526958	exportin-7-like
NC_041394.2	119999561	120022916	pbdc1	plus	127529543	polysaccharide biosynthesis domain containing 1
NC_041394.2	120050700	120300625	xpo7	minus	114649267	exportin 7
NC_041394.2	120327643	120387291	LOC114649362	plus	114649362	kazal-type serine protease inhibitor domain-containing protein 1-like
NC_041394.2	120459923	120581039	LOC114655070	plus	114655070	docking protein 2
NC_041394.2	120909550	120909621	trnae-uuc	minus	114641414	transfer RNA glutamic acid (anticodon UUC)
NC_041394.2	120911014	120911085	trnae-uuc	minus	114641421	transfer RNA glutamic acid (anticodon UUC)
NC_041394.2	120912487	120912558	trnae-uuc	minus	114641427	transfer RNA glutamic acid (anticodon UUC)
NC_041394.2	120913954	120914025	trnak-uuu	minus	114641446	transfer RNA lysine (anticodon UUU)
NC_041394.2	120930159	120930230	trnah-gug	plus	127526287	transfer RNA histidin (anticodon GUG)
NC_041394.2	120935748	120935819	trnae-uuc	minus	114645153	transfer RNA glutamic acid (anticodon UUC)
NC_041394.2	120936366	120936437	trnah-gug	plus	114645149	transfer RNA histidin (anticodon GUG)
NC_041394.2	120937221	120937292	trnae-uuc	minus	114645154	transfer RNA glutamic acid (anticodon UUC)
NC_041394.2	120937839	120937910	trnah-gug	plus	114645151	transfer RNA histidin (anticodon GUG)
NC_041394.2	120938694	120938765	trnae-uuc	minus	114645150	transfer RNA glutamic acid (anticodon UUC)
NC_041394.2	120939312	120939383	trnah-gug	plus	114645152	transfer RNA histidin (anticodon GUG)
NC_041394.2	120975657	120975728	trnah-gug	minus	114644587	transfer RNA histidin (anticodon GUG)
NC_041394.2	120976275	120976346	trnae-uuc	plus	114644584	transfer RNA glutamic acid (anticodon UUC)
NC_041394.2	120977130	120977201	trnah-gug	minus	114644588	transfer RNA histidin (anticodon GUG)
NC_041394.2	120977750	120977821	trnae-uuc	plus	127526319	transfer RNA glutamic acid (anticodon UUC)
NC_041394.2	121031168	121031239	trnae-uuc	plus	114641659	transfer RNA glutamic acid (anticodon UUC)
NC_041394.2	121032613	121032684	trnae-uuc	plus	114641666	transfer RNA glutamic acid (anticodon UUC)
NC_041394.2	121034086	121034157	trnae-uuc	plus	114641675	transfer RNA glutamic acid (anticodon UUC)
NC_041394.2	121034941	121035012	trnah-gug	minus	114641469	transfer RNA histidin (anticodon GUG)
NC_041394.2	121035559	121035630	trnae-uuc	plus	114641685	transfer RNA glutamic acid (anticodon UUC)
NC_041394.2	121041732	121041803	trnae-uuc	plus	114644586	transfer RNA glutamic acid (anticodon UUC)
NC_041394.2	121763009	121764634	LOC127526984	minus	127526984	tigger transposable element-derived protein 1-like
NC_041394.2	121858983	121859054	trnah-gug	minus	127526280	transfer RNA histidin (anticodon GUG)
NC_041394.2	121860447	121860518	trnah-gug	minus	127526281	transfer RNA histidin (anticodon GUG)
NC_041394.2	121861065	121861136	trnae-uuc	plus	127526326	transfer RNA glutamic acid (anticodon UUC)
NC_041394.2	121861920	121861991	trnah-gug	minus	127526282	transfer RNA histidin (anticodon GUG)
NC_041394.2	121863384	121863455	trnah-gug	minus	114641456	transfer RNA histidin (anticodon GUG)
NC_041394.2	121864002	121864073	trnae-uuc	plus	127526329	transfer RNA glutamic acid (anticodon UUC)
NC_041394.2	121864857	121864928	trnah-gug	minus	114641462	transfer RNA histidin (anticodon GUG)
NC_041394.2	121866321	121866392	trnah-gug	minus	127526283	transfer RNA histidin (anticodon GUG)
NC_041394.2	121866939	121867010	trnae-uuc	plus	127526333	transfer RNA glutamic acid (anticodon UUC)
NC_041394.2	121867794	121867865	trnah-gug	minus	127526284	transfer RNA histidin (anticodon GUG)
NC_041394.2	121871345	121871416	trnae-uuc	plus	114641697	transfer RNA glutamic acid (anticodon UUC)
NC_041394.2	122237336	122673275	LOC114649561	plus	114649561	GDNF family receptor alpha-2-like
NC_041394.2	122970452	122972039	LOC127529550	plus	127529550	uncharacterized LOC127529550
NC_041394.2	123686776	123690836	LOC114645041	plus	114645041	uncharacterized LOC114645041
NC_041394.2	124225651	124226338	LOC127529552	minus	127529552	uncharacterized LOC127529552
NC_041394.2	124229555	124233712	LOC127529538	minus	127529538	G2/M phase-specific E3 ubiquitin-protein ligase-like
NC_041394.2	124236566	124236925	LOC127529553	minus	127529553	uncharacterized LOC127529553
NC_041394.2	125082374	125244981	lzts1	plus	114655105	leucine zipper, putative tumor suppressor 1
NC_041394.2	125176630	125187242	LOC114655096	minus	114655096	uncharacterized LOC114655096
NC_041394.2	125345090	125370238	LOC114655113	minus	114655113	uncharacterized LOC114655113
NC_041394.2	125379357	125406443	LOC114655131	minus	114655131	V-type proton ATPase subunit B, brain isoform
NC_041394.2	125417685	125470099	letm2	minus	114655138	leucine zipper-EF-hand containing transmembrane protein 2
NC_041394.2	125460508	125519867	ido1	plus	114655162	indoleamine 2,3-dioxygenase 1
NC_041394.2	125529047	125663658	LOC114655151	minus	114655151	scavenger receptor cysteine-rich type 1 protein M130-like
NC_041394.2	125945076	125977756	stc1	plus	114655175	stanniocalcin 1
NC_041394.2	126119244	126122335	nkx2.7	plus	114649900	NK2 transcription factor related 7
NC_041394.2	126219897	126224022	nkx3-1	plus	114655188	NK3 homeobox 1
NC_041394.2	126281803	126322576	slc25a37	minus	114655206	solute carrier family 25 member 37
NC_041394.2	126475291	126579055	LOC114649978	plus	114649978	pyroglutamylated RF-amide peptide receptor
NC_041394.2	126642682	127078883	bmp1a	minus	114655221	bone morphogenetic protein 1a
NC_041394.2	127108538	127111700	LOC127529551	plus	127529551	uncharacterized LOC127529551
NC_041394.2	127385490	127457512	LOC114650065	minus	114650065	neuropeptide FF receptor 1-like
NC_041394.2	128330865	128490764	kansl3	minus	114655243	KAT8 regulatory NSL complex subunit 3
NC_041394.2	128377828	128383407	LOC127530031	plus	127530031	uncharacterized LOC127530031
NC_041394.2	128536927	128555507	LOC114642496	plus	114642496	tigger transposable element-derived protein 1-like
NC_041394.2	128542340	129243594	LOC114650147	plus	114650147	phosphatidylethanolamine-binding protein 4
NC_041394.2	129282593	129287087	egr3	plus	114655260	early growth response 3
NC_041394.2	129317275	129583590	bin3	plus	114655266	bridging integrator 3
NC_041394.2	129612277	129692189	LOC114655277	minus	114655277	rho-related BTB domain-containing protein 2-like
NC_041394.2	129833751	130090041	sorbs3	plus	114655284	sorbin and SH3 domain containing 3
NC_041394.2	130110813	130298343	pdlim2	plus	114655303	PDZ and LIM domain 2 (mystique)
NC_041394.2	130416604	130431521	LOC114655320	plus	114655320	uncharacterized LOC114655320
NC_041394.2	130487436	130525640	LOC114655331	plus	114655331	cell cycle and apoptosis regulator protein 2
NC_041394.2	130514303	130551612	LOC127527057	plus	127527057	cell division cycle and apoptosis regulator protein 1-like
NC_041394.2	130592214	130598271	LOC114655345	plus	114655345	lysoplasmalogenase-like
NC_041394.2	130616327	130626867	LOC127525913	minus	127525913	equilibrative nucleoside transporter 1-like
NC_041394.2	130751695	130767435	LOC114655353	plus	114655353	neurofilament light polypeptide-like
NC_041394.2	130806826	130813800	nefma	minus	114655358	neurofilament medium chain a
NC_041394.2	130816500	130818688	LOC127527065	minus	127527065	uncharacterized LOC127527065
NC_041394.2	131386168	131404645	LOC114650229	minus	114650229	matrix metalloproteinase-21-like
NC_041394.2	131427664	131696460	dock5	plus	114655365	dedicator of cytokinesis 5
NC_041394.2	131731604	131756649	ftsj1	plus	114655373	FtsJ RNA 2'-O-methyltransferase 1
NC_041394.2	131797607	131808357	LOC114655390	minus	114655390	uncharacterized LOC114655390
NC_041394.2	131815547	131824186	LOC114646013	minus	114646013	uncharacterized LOC114646013
NC_041394.2	131842861	131849782	LOC114646025	minus	114646025	uncharacterized LOC114646025
NC_041394.2	131967932	132019410	LOC114643166	plus	114643166	uncharacterized LOC114643166
NC_041394.2	132056199	132102672	LOC127527088	plus	127527088	uncharacterized LOC127527088
NC_041394.2	132141980	132145849	LOC127529864	plus	127529864	uncharacterized LOC127529864
NC_041394.2	132147069	132159522	LOC127527117	plus	127527117	uncharacterized LOC127527117
NC_041394.2	132204939	132215259	LOC114643164	plus	114643164	uncharacterized LOC114643164
NC_041394.2	132248053	132251787	LOC114644888	minus	114644888	uncharacterized LOC114644888
NC_041394.2	132263173	132677609	LOC114650529	plus	114650529	uncharacterized LOC114650529
NC_041394.2	132277224	132284726	LOC114669670	minus	114669670	uncharacterized LOC114669670
NC_041394.2	132694123	132729107	LOC114655405	minus	114655405	coxsackievirus and adenovirus receptor homolog
NC_041394.2	132775150	132874057	si:ch211-127i16.2	plus	114655413	probable flavin-containing monoamine oxidase A
NC_041394.2	133686071	134134598	LOC127527154	plus	127527154	uncharacterized LOC127527154
NC_041394.2	134157799	134620771	LOC127527166	minus	127527166	putative nuclease HARBI1
NC_041394.2	135342170	135346797	LOC114650596	plus	114650596	uncharacterized LOC114650596
NC_041394.2	135671591	135881989	LOC114655423	plus	114655423	leucine-rich repeat transmembrane neuronal protein 4-like
NC_041394.2	136511227	136512261	LOC127527182	minus	127527182	putative nuclease HARBI1
NC_041394.2	136953628	136954989	LOC114642732	plus	114642732	tigger transposable element-derived protein 1-like
NC_041394.2	137206571	137207764	LOC127526187	minus	127526187	uncharacterized LOC127526187
NC_041394.2	137405595	137407264	LOC114646047	plus	114646047	dehydrogenase/reductase SDR family member 11-like
NC_041394.2	137458597	137463053	LOC127526890	plus	127526890	uncharacterized LOC127526890
NC_041394.2	137458620	137466670	LOC127526887	minus	127526887	uncharacterized LOC127526887
NC_041394.2	139078679	139730270	LOC114650673	plus	114650673	leucine-rich repeat transmembrane neuronal protein 4-like
NC_041394.2	140210602	140211396	LOC114650751	plus	114650751	paraneoplastic antigen Ma1 homolog
NC_041394.2	140387568	140387758	LOC127526243	minus	127526243	U2 spliceosomal RNA
NC_041394.2	140491981	140492171	LOC114641171	minus	114641171	U2 spliceosomal RNA
NC_041394.2	140679667	140684460	LOC114646060	plus	114646060	uncharacterized LOC114646060
NC_041394.2	141216670	141218076	LOC127527227	plus	127527227	SCAN domain-containing protein 3-like
NC_041394.2	141797981	141976643	LOC114655441	plus	114655441	alpha-1A adrenergic receptor-like
NC_041394.2	142100681	142292784	dpysl2b	minus	114655447	dihydropyrimidinase like 2b
NC_041394.2	142234419	142236682	LOC127526803	minus	127526803	uncharacterized LOC127526803
NC_041394.2	142307529	142370663	LOC114655461	minus	114655461	BCL2/adenovirus E1B 19 kDa protein-interacting protein 3-like
NC_041394.2	142401475	142631219	ppp2r2ab	minus	114650820	protein phosphatase 2, regulatory subunit B, alpha b
NC_041394.2	142644656	142672307	tmem230a	minus	114655474	transmembrane protein 230a
NC_041394.2	142731248	142895827	igsf9b	plus	114650901	immunoglobulin superfamily, member 9b
NC_041394.2	142904369	142985988	LOC114655495	minus	114655495	E3 ubiquitin-protein ligase TRIM47-like
NC_041394.2	143002264	143042947	LOC114655484	minus	114655484	uncharacterized LOC114655484
NC_041394.2	143098011	143124419	LOC114655509	minus	114655509	uncharacterized LOC114655509
NC_041394.2	143141218	143161435	LOC114655516	plus	114655516	interferon-induced very large GTPase 1-like
NC_041394.2	143205827	143391629	LOC114643965	plus	114643965	interferon-induced very large GTPase 1-like
NC_041394.2	143286852	143292781	LOC114655524	minus	114655524	up-regulator of cell proliferation-like
NC_041394.2	143418363	143446856	cmasa	minus	114655566	cytidine monophosphate N-acetylneuraminic acid synthetase a
NC_041394.2	143463138	143463279	LOC114641206	minus	114641206	U4 spliceosomal RNA
NC_041394.2	143479256	143479397	LOC114641198	plus	114641198	U4 spliceosomal RNA
NC_041394.2	143498605	143499737	LOC114655577	plus	114655577	uncharacterized LOC114655577
NC_041394.2	143526207	143531788	LOC114646067	plus	114646067	islet amyloid polypeptide
NC_041394.2	143562206	143624166	pyroxd1	plus	114655593	pyridine nucleotide-disulphide oxidoreductase domain 1
NC_041394.2	143625736	143699667	recql	minus	114655583	RecQ helicase-like
NC_041394.2	143699904	143728815	golt1ba	plus	114655600	golgi transport 1Ba
NC_041394.2	143777161	143807585	spx	plus	114646081	spexin hormone
NC_041394.2	143836933	143944565	gys2	minus	114655609	glycogen synthase 2
NC_041394.2	143955151	143965899	kiss2	plus	127526797	kisspeptin 2
NC_041394.2	143977224	143995623	ldhba	minus	114655625	lactate dehydrogenase Ba
NC_041394.2	144026551	144038593	LOC114646090	plus	114646090	uncharacterized LOC114646090
NC_041394.2	144082311	144094997	kcnj8	minus	114655659	potassium inwardly rectifying channel subfamily J member 8
NC_041394.2	144112870	144366906	abcc9	minus	114655667	ATP-binding cassette, sub-family C (CFTR/MRP), member 9
NC_041394.2	144451938	144513937	LOC114655675	minus	114655675	solute carrier organic anion transporter family member 1C1-like
NC_041394.2	144575449	144578016	LOC127526804	minus	127526804	uncharacterized LOC127526804
NC_041394.2	144578164	144580537	LOC114646102	plus	114646102	uncharacterized LOC114646102
NC_041394.2	144601508	144618844	tmbim4	minus	114655688	transmembrane BAX inhibitor motif containing 4
NC_041394.2	144641600	144709216	irak3	plus	114655693	interleukin-1 receptor-associated kinase 3
NC_041394.2	144719423	144802044	helb	plus	114655729	helicase (DNA) B
NC_041394.2	144802253	145352664	grip1	minus	114655705	glutamate receptor interacting protein 1
NC_041394.2	145583726	145678771	cand1	plus	114655743	cullin-associated and neddylation-dissociated 1
NC_041394.2	145755813	145759768	vhll	minus	114655752	von Hippel-Lindau tumor suppressor like
NC_041394.2	145887536	145993707	wif1	minus	114655761	wnt inhibitory factor 1
NC_041394.2	146072958	146123520	lemd3	plus	114655768	LEM domain containing 3
NC_041394.2	146134399	146339624	msrb3	plus	114655775	methionine sulfoxide reductase B3
NC_041394.2	146510320	146522072	LOC127526819	minus	127526819	uncharacterized LOC127526819
NC_041394.2	146524525	146712567	hmga2	plus	114655798	high mobility group AT-hook 2
NC_041394.2	146719894	146721709	LOC114651183	plus	114651183	protein ZBED8-like
NC_041394.2	146754065	146837061	LOC114655814	minus	114655814	small integral membrane protein 29-like
NC_041394.2	146838016	146849392	llph	minus	114655805	LLP homolog, long-term synaptic facilitation factor
NC_041394.2	147461983	147464407	LOC114651285	plus	114651285	piggyBac transposable element-derived protein 3-like
NC_041394.2	147715943	148209129	plekha5	plus	114655821	pleckstrin homology domain containing, family A member 5
NC_041394.2	148339963	148489034	aebp2	plus	114655854	AE binding protein 2
NC_041394.2	149009400	149434874	pde3a	plus	114655866	phosphodiesterase 3A, cGMP-inhibited
NC_041394.2	149438369	149442179	LOC127526690	plus	127526690	uncharacterized LOC127526690
NC_041394.2	149540602	149648140	LOC114655881	plus	114655881	solute carrier organic anion transporter family member 1C1-like
NC_041394.2	149678276	149775681	LOC114655896	plus	114655896	solute carrier organic anion transporter family member 1C1-like
NC_041394.2	150009222	150043387	dyrk2	plus	114655918	dual-specificity tyrosine-(Y)-phosphorylation regulated kinase 2
NC_041394.2	150274150	150280691	LOC127525989	plus	127525989	uncharacterized LOC127525989
NC_041394.2	150569452	150585005	LOC114646109	minus	114646109	uncharacterized LOC114646109
NC_041394.2	150638815	150645430	ifng1	minus	114646117	interferon gamma 1
NC_041394.2	150908693	151041756	mdm1	minus	114655937	Mdm1 nuclear protein
NC_041394.2	151279574	151477010	LOC114655946	plus	114655946	ras-related protein Rap-1b
NC_041394.2	151332160	151345839	LOC127527292	minus	127527292	uncharacterized LOC127527292
NC_041394.2	151501679	151604358	nup107	plus	114655952	nucleoporin 107
NC_041394.2	151618024	151634941	slc35e3	plus	114655959	solute carrier family 35 member E3
NC_041394.2	151664337	151708657	mdm2	plus	114655964	MDM2 proto-oncogene
NC_041394.2	151784088	152163659	cpm	minus	114655999	carboxypeptidase M
NC_041394.2	151947558	151949621	LOC127529573	plus	127529573	uncharacterized LOC127529573
NC_041394.2	152012261	152073672	cpsf6	plus	114656007	cleavage and polyadenylation specific factor 6
NC_041394.2	152114045	152123792	yeats4	plus	114656061	YEATS domain containing 4
NC_041394.2	152129053	152167853	mapk11	plus	114656025	mitogen-activated protein kinase 11
NC_041394.2	152178389	152205046	LOC114656052	plus	114656052	mitogen-activated protein kinase 12-like
NC_041394.2	152217131	152231745	LOC114656068	plus	114656068	peroxisomal succinyl-coenzyme A thioesterase-like
NC_041394.2	152243684	152271006	LOC114656075	plus	114656075	acyl-coenzyme A thioesterase 1-like
NC_041394.2	152291058	152437806	LOC127529225	minus	127529225	SCAN domain-containing protein 3-like
NC_041394.2	152291994	152452008	selenoo1	minus	114656106	selenoprotein O1
NC_041394.2	152346709	152391324	LOC114656097	plus	114656097	acyl-coenzyme A thioesterase 1-like
NC_041394.2	152438565	152441233	LOC114656114	plus	114656114	SCAN domain-containing protein 3-like
NC_041394.2	152705594	152712662	mrps12	minus	114656125	mitochondrial ribosomal protein S12
NC_041394.2	152746325	152816262	si:dkey-260j18.2	minus	114656135	uncharacterized protein LOC325231 homolog
NC_041394.2	152816329	152885198	sars2	plus	114656152	seryl-tRNA synthetase 2, mitochondrial
NC_041394.2	152891597	152907164	LOC114656162	plus	114656162	chromogranin-A-like
NC_041394.2	152896838	152899906	LOC127529241	minus	127529241	uncharacterized LOC127529241
NC_041394.2	152912717	152922225	LOC114656176	minus	114656176	inositol-tetrakisphosphate 1-kinase-like
NC_041394.2	152936701	152957842	LOC114656179	plus	114656179	proteasome subunit alpha type-6-like
NC_041394.2	152957940	153017608	nfkbib	minus	114651689	nuclear factor of kappa light polypeptide gene enhancer in B-cells inhibitor, beta
NC_041394.2	153071882	153117771	LOC114646136	minus	114646136	gap junction delta-2 protein-like
NC_041394.2	153171856	153235569	nop53	minus	114656193	NOP53 ribosome biogenesis factor
NC_041394.2	153280818	153296943	LOC114646144	plus	114646144	homeobox protein otx5
NC_041394.2	153374624	153378713	h3f3c	minus	114656204	H3 histone, family 3C
NC_041394.2	153410490	153415398	dmac2	plus	114656219	distal membrane arm assembly component 2
NC_041394.2	153424484	153428307	LOC114656227	plus	114656227	uncharacterized LOC114656227
NC_041394.2	153442680	153470209	kptn	plus	114656234	kaptin (actin binding protein)
NC_041394.2	153520396	153655543	sirt2	plus	114656246	sirtuin 2 (silent mating type information regulation 2, homolog) 2 (S. cerevisiae)
NC_041394.2	153564120	153722763	rinl	plus	114656252	Ras and Rab interactor-like
NC_041394.2	153748903	153839793	LOC114651745	plus	114651745	cation channel sperm-associated auxiliary subunit gamma-like
NC_041394.2	153842806	153860562	meis3	minus	114656260	myeloid ecotropic viral integration site 3
NC_041394.2	154098386	154168078	LOC114642057	minus	114642057	adiponectin receptor protein 2-like
NC_041394.2	154304710	154649371	wnt5b	minus	114642060	wingless-type MMTV integration site family, member 5b
NC_041394.2	154501310	154504029	LOC114642059	plus	114642059	F-box/LRR-repeat protein 14
NC_041394.2	154709013	155523063	LOC114642058	minus	114642058	ELKS/Rab6-interacting/CAST family member 1
NC_041394.2	155359172	155359894	LOC114642056	plus	114642056	E3 SUMO-protein ligase ZBED1-like
NC_041394.2	155683003	155736625	rad52	plus	114656276	RAD52 homolog, DNA repair protein
NC_041394.2	155751572	156044935	wnk1b	minus	114651885	WNK lysine deficient protein kinase 1b
NC_041394.2	156189503	156383118	LOC114656292	plus	114656292	ninjurin-2
NC_041394.2	156394306	156440649	atp6v1e1b	minus	114656283	ATPase H+ transporting V1 subunit E1b
NC_041394.2	156449430	156536582	bcl2l13	plus	114656299	BCL2 like 13
NC_041394.2	156540009	156567012	LOC114656311	minus	114656311	BH3-interacting domain death agonist-like
NC_041394.2	156587820	156588378	LOC127526180	minus	127526180	uncharacterized LOC127526180
NC_041394.2	156610988	156723690	wee2	minus	114656321	WEE2 oocyte meiosis inhibiting kinase
NC_041394.2	156738679	156845283	dennd11	plus	114656329	DENN domain containing 11
NC_041394.2	156856383	156915406	agk	minus	114651948	acylglycerol kinase
NC_041394.2	156919675	156932257	LOC127526174	plus	127526174	nuclear pore complex protein Nup205-like
NC_041394.2	156932645	157125856	nup205	plus	114652028	nucleoporin 205
NC_041394.2	157131725	157212955	il17ra1a	plus	114656336	interleukin 17 receptor A1a
NC_041394.2	157264223	157267274	tmem121b	minus	114656346	transmembrane protein 121B
NC_041394.2	157296729	157345681	c1h6orf136	plus	114656353	chromosome 1 C6orf136 homolog
NC_041394.2	157391626	157569155	zgc:136858	plus	114656361	uncharacterized protein LOC678543 homolog
NC_041394.2	157654538	157683685	LOC114656367	plus	114656367	apoptosis facilitator Bcl-2-like protein 14
NC_041394.2	157747972	157910466	rassf3	plus	114644379	Ras association domain family member 3
NC_041394.2	157966435	158042841	gnsa	minus	114644385	glucosamine (N-acetyl)-6-sulfatase a
NC_041394.2	158147085	158272932	tbc1d30	plus	114644386	TBC1 domain family, member 30
NC_041394.2	158298363	158632867	fgd4a	minus	114644382	FYVE, RhoGEF and PH domain containing 4a
NC_041394.2	158680925	158800761	mkrn1	minus	114656384	makorin, ring finger protein, 1
NC_041394.2	158812694	158819138	LOC127526142	minus	127526142	uncharacterized LOC127526142
NC_041394.2	158863230	158998464	bicd1a	minus	114644384	bicaudal D homolog 1a
NC_041394.2	159054015	159117957	atat1	minus	114656396	alpha tubulin acetyltransferase 1
NC_041394.2	159183464	159359106	phf21b	minus	114656404	PHD finger protein 21B
NC_041394.2	159521381	159576004	nup50	plus	114642493	nucleoporin 50
NC_041394.2	159576068	160122420	abcf1	plus	114652103	ATP-binding cassette, sub-family F (GCN20), member 1
NC_041394.2	159602615	159739681	prr5b	minus	114642492	proline rich 5b (renal)
NC_041394.2	160167629	160194556	mrps18b	minus	114656413	mitochondrial ribosomal protein S18B
NC_041394.2	160209518	160243697	ppp1r10	plus	114656431	protein phosphatase 1, regulatory subunit 10
NC_041394.2	160233750	160233858	LOC114641190	minus	114641190	uncharacterized LOC114641190
NC_041394.2	160710205	160720413	LOC127527341	minus	127527341	epidermal growth factor receptor kinase substrate 8-like
NC_041394.2	160750782	160813020	eps8a	plus	114652253	epidermal growth factor receptor pathway substrate 8a
NC_041394.2	160813924	161140878	ptpro	minus	114656447	protein tyrosine phosphatase receptor type O
NC_041394.2	161105522	161105602	trnal-uaa	plus	114641705	transfer RNA leucine (anticodon UAA)
NC_041394.2	161161127	161174577	LOC114656456	minus	114656456	tubulin beta chain
NC_041394.2	161203049	161371763	LOC114656464	plus	114656464	flotillin-1
NC_041394.2	161459372	161567093	gnl1	plus	114656480	guanine nucleotide binding protein-like 1
NC_041394.2	161540631	161542765	LOC127526152	minus	127526152	zinc finger BED domain-containing protein 4-like
NC_041394.2	161693161	162054033	ddr1	plus	114645186	discoidin domain receptor tyrosine kinase 1
NC_041394.2	162060166	162194604	cwf19l1	plus	114656503	CWF19 like cell cycle control factor 1
NC_041394.2	162243710	162483839	LOC114656516	minus	114656516	CD9 antigen-like
NC_041394.2	162609548	162836983	vwf	plus	114656534	von Willebrand factor
NC_041394.2	162902820	163309279	LOC114652500	plus	114652500	anoctamin-2-like
NC_041394.2	163255101	163515887	LOC127526150	minus	127526150	uncharacterized LOC127526150
NC_041394.2	163368858	163509476	ntf3	minus	114656556	neurotrophin 3
NC_041394.2	164315069	164595917	LOC114644975	plus	114644975	cyclin-dependent kinase inhibitor 1B
NC_041394.2	164469786	164896263	LOC127526149	minus	127526149	potassium voltage-gated channel subfamily KQT member 1-like
NC_041394.2	164901728	165010710	LOC114652693	minus	114652693	potassium voltage-gated channel subfamily KQT member 1-like
NC_041394.2	165069965	165250707	mrps35	plus	114656565	mitochondrial ribosomal protein S35
NC_041394.2	165319144	165350600	LOC114656575	minus	114656575	MANSC domain-containing protein 4-like
NC_041394.2	165386055	165491680	klhl42	plus	114656591	kelch-like family, member 42
NC_041394.2	165531607	165532671	LOC127526147	minus	127526147	galanin receptor 2b
NC_041394.2	165638680	165699000	LOC114652792	minus	114652792	parathyroid hormone-related protein-like
NC_041394.2	166144402	166146494	LOC127526177	minus	127526177	uncharacterized LOC127526177
NC_041394.2	166346223	166391253	borcs5	plus	114656601	BLOC-1 related complex subunit 5
NC_041394.2	166415432	166632546	tbk1	plus	114656610	TANK-binding kinase 1
NC_041394.2	166760821	166772929	LOC114653040	minus	114653040	radial spoke head protein 3 homolog B-like
NC_041394.2	166866207	166875450	LOC127527440	plus	127527440	uncharacterized LOC127527440
NC_041394.2	166965097	167008348	smx5	plus	114656627	smx5
NC_041394.2	167061531	167067149	LOC114646177	plus	114646177	uncharacterized LOC114646177
NC_041394.2	167129782	167170749	LOC127529184	plus	127529184	tetraspanin-8-like
NC_041394.2	167174153	167205582	appl2	minus	114656638	adaptor protein, phosphotyrosine interaction, PH domain and leucine zipper containing 2
NC_041394.2	167352456	167353100	LOC114646196	minus	114646196	enkurin-like
NC_041394.2	167368155	167372032	LOC114653133	plus	114653133	uncharacterized LOC114653133
NC_041394.2	167388578	167399306	LOC114653218	minus	114653218	tripartite motif-containing protein 16-like
NC_041394.2	167444772	167462008	LOC114653292	plus	114653292	tripartite motif-containing protein 16-like
NC_041394.2	167530832	167560807	LOC114656667	plus	114656667	overexpressed in colon carcinoma 1 protein homolog
NC_041394.2	167659371	167689877	nuak1b	minus	114656676	NUAK family, SNF1-like kinase, 1b
NC_041394.2	167764645	167903257	mdc1	minus	114656694	mediator of DNA damage checkpoint 1
NC_041394.2	167903418	167905970	LOC127529199	plus	127529199	uncharacterized LOC127529199
NC_041394.2	167908723	167910632	LOC127529196	minus	127529196	uncharacterized LOC127529196
NC_041394.2	167925227	167927885	LOC114656713	minus	114656713	uncharacterized LOC114656713
NC_041394.2	168065728	168495614	ptn	plus	114656736	pleiotrophin
NC_041394.2	168534964	168536727	LOC127529202	minus	127529202	uncharacterized LOC127529202
NC_041394.2	168550393	168552806	chrm2a	minus	114646197	cholinergic receptor, muscarinic 2a
NC_041394.2	168674611	168678592	LOC127527480	plus	127527480	zinc finger BED domain-containing protein 5-like
NC_041394.2	169866200	169867977	LOC114653369	minus	114653369	SCAN domain-containing protein 3-like
NC_041394.2	170252840	170255823	LOC127529200	plus	127529200	uncharacterized LOC127529200
NC_041394.2	170567371	170607066	mtpn	minus	114656747	myotrophin
NC_041394.2	171005132	171121119	LOC114642687	plus	114642687	protein FAM180A
NC_041394.2	171142518	171286919	slc23a4	minus	114642690	solute carrier family 23 member 4
NC_041394.2	171312781	171335387	LOC127529183	plus	127529183	intestine-specific homeobox-like
NC_041394.2	171435689	171639517	dnm1l	plus	114653434	dynamin 1-like
NC_041394.2	171647964	171879991	LOC127529207	plus	127529207	uncharacterized LOC127529207
NC_041394.2	171660204	171870469	ewsr1a	minus	114656758	EWS RNA-binding protein 1a
NC_041394.2	171872298	171878446	mif	plus	114644713	macrophage migration inhibitory factor
NC_041394.2	171904033	172052463	ap1b1	minus	114656807	adaptor related protein complex 1 subunit beta 1
NC_041394.2	172079946	172334805	LOC114656790	plus	114656790	oxysterol-binding protein 2-like
NC_041394.2	172129780	172130945	LOC127529198	plus	127529198	uncharacterized LOC127529198
NC_041394.2	172396978	172511086	si:ch211-102c2.8	plus	114653518	trichohyalin
NC_041394.2	172521189	172586346	ccdc117	minus	114656823	coiled-coil domain containing 117
NC_041394.2	172636736	172712829	tcn2	plus	114656847	transcobalamin II
NC_041394.2	172726505	172748918	slc35e4	plus	114646226	solute carrier family 35 member E4
NC_041394.2	172767073	172960570	LOC114656855	minus	114656855	chromatin remodeling regulator CECR2
NC_041394.2	173024329	173091298	gas2l1	plus	114656865	growth arrest-specific 2 like 1
NC_041394.2	173110308	173130385	LOC114653598	minus	114653598	poly(A) polymerase gamma-like
NC_041394.2	173168285	173175058	LOC127529190	minus	127529190	dynein axonemal heavy chain 10-like
NC_041394.2	173175066	173176301	LOC127529186	minus	127529186	dynein axonemal heavy chain 10-like
NC_041394.2	173178953	173216506	LOC127529176	minus	127529176	dynein axonemal heavy chain 10-like
NC_041394.2	173219353	173227389	LOC127527615	minus	127527615	dynein axonemal heavy chain 10-like
NC_041394.2	173227574	173253660	LOC127529205	minus	127529205	uncharacterized LOC127529205
NC_041394.2	173269092	173277899	LOC127527622	plus	127527622	POU domain, class 5, transcription factor 3-like
NC_041394.2	173292577	173298942	tcf19l	minus	114656879	transcription factor 19 (SC1), like
NC_041394.2	173299114	173443477	cchcr1	plus	114656872	coiled-coil alpha-helical rod protein 1
NC_041394.2	173483185	173529553	ino80e	plus	114656895	INO80 complex subunit E
NC_041394.2	173557668	173677038	LOC114653668	plus	114653668	lamina-associated polypeptide 2-like
NC_041394.2	173682038	173693671	LOC114656922	plus	114656922	phosphate carrier protein, mitochondrial-like
NC_041394.2	173692724	173692972	LOC114641364	plus	114641364	small nucleolar RNA SNORA53
NC_041394.2	173693771	173833644	LOC114656916	minus	114656916	dynein axonemal heavy chain 3-like
NC_041394.2	173873142	173875166	szl	minus	114646242	sizzled
NC_041394.2	173891442	173934870	rint1	minus	114656932	RAD50 interactor 1
NC_041394.2	173944700	174011957	pus7	minus	114656941	pseudouridine synthase 7
NC_041394.2	174047716	174111952	srpk2	plus	114656975	SRSF protein kinase 2
NC_041394.2	174093454	174162841	kmt2e	minus	114656964	lysine (K)-specific methyltransferase 2E
NC_041394.2	174174249	174179886	lhfpl3	minus	114657000	LHFPL tetraspan subfamily member 3
NC_041394.2	174196691	174238131	orc5	plus	114657021	origin recognition complex, subunit 5
NC_041394.2	174243680	174391128	reln	plus	114657011	reelin
NC_041394.2	174391699	174394343	guca1a	minus	114646251	guanylate cyclase activator 1A
NC_041394.2	174405236	174441937	golgb1	plus	114657037	golgin B1
NC_041394.2	174442178	174477248	hcls1	plus	114657048	hematopoietic cell-specific Lyn substrate 1
NC_041394.2	174515227	174609063	plxnb2b	plus	114657057	plexin b2b
NC_041394.2	174619935	174629011	LOC114657070	minus	114657070	tetraspanin-7-like
NC_041394.2	174639232	174667402	panx2	minus	114657063	pannexin 2
NC_041394.2	174673278	174710638	mov10l1	minus	114657075	Mov10 like RISC complex RNA helicase 1
NC_041394.2	174750125	174763369	LOC127527633	minus	127527633	coiled-coil domain-containing protein 63-like
NC_041394.2	174765281	174800033	LOC114657108	minus	114657108	taste receptor type 1 member 3-like
NC_041394.2	174800724	174811217	mlc1	plus	114657121	modulator of VRAC current 1
NC_041394.2	174811280	174829666	osgep	minus	114657141	O-sialoglycoprotein endopeptidase
NC_041394.2	174826143	174838895	apex1	plus	114657166	APEX nuclease (multifunctional DNA repair enzyme) 1
NC_041394.2	174859698	174863441	LOC114646255	plus	114646255	serine/threonine-protein kinase pim-2-like
NC_041394.2	174864556	174896126	tubgcp6	minus	114657186	tubulin, gamma complex associated protein 6
NC_041394.2	174902748	174920735	trabd	plus	114657209	TraB domain containing
NC_041394.2	175027869	175031109	LOC127527060	minus	127527060	uncharacterized LOC127527060
NC_041394.2	175084237	175085303	LOC127527058	minus	127527058	uncharacterized LOC127527058
NC_041394.2	176054689	176363544	shisal1b	plus	114657221	shisa like 1b
NC_041394.2	176475055	176527433	parvg	minus	114657232	parvin, gamma
NC_041394.2	176537098	176644169	parvb	minus	114657258	parvin, beta
NC_041394.2	176664204	176977678	hdac10	minus	114657248	histone deacetylase 10
NC_041394.2	176867212	176890750	LOC114657285	plus	114657285	uncharacterized LOC114657285
NC_041394.2	176925419	176926453	LOC114653817	plus	114653817	interferon-induced very large GTPase 1-like
NC_041394.2	176938454	177151304	cfap54	plus	114653910	cilia and flagella associated protein 54
NC_041394.2	177170301	177924279	nedd1	plus	114657293	NEDD1 gamma-tubulin ring complex targeting factor
NC_041394.2	177368319	177402444	gpha2	plus	114646278	glycoprotein hormone subunit alpha 2
NC_041394.2	177484116	177735283	ppp2r5b	minus	114654038	protein phosphatase 2, regulatory subunit B', beta
NC_041394.2	177805499	177859628	LOC114657311	plus	114657311	fructose-2,6-bisphosphatase TIGAR B-like
NC_041394.2	177906576	177912441	fgf23	minus	114654150	fibroblast growth factor 23
NC_041394.2	177937889	177943319	fgf6a	minus	114646294	fibroblast growth factor 6a
NC_041394.2	177960500	178063839	LOC114657329	minus	114657329	solute carrier family 45 member 3
NC_041394.2	178167183	178219519	c1h12orf4	minus	114657350	chromosome 1 C12orf4 homolog
NC_041394.2	178219784	178266880	rad51ap1	plus	114657363	RAD51 associated protein 1
NC_041394.2	178292694	178436367	dyrk4	plus	114657384	dual-specificity tyrosine-(Y)-phosphorylation regulated kinase 4
NC_041394.2	178449058	178492558	ndufa9a	plus	114657400	NADH:ubiquinone oxidoreductase subunit A9a
NC_041394.2	178536252	179062727	LOC114657406	minus	114657406	probable polypeptide N-acetylgalactosaminyltransferase 8
NC_041394.2	178657424	178740647	LOC114657413	minus	114657413	probable polypeptide N-acetylgalactosaminyltransferase 8
NC_041394.2	178957274	178957427	LOC114669450	plus	114669450	uncharacterized LOC114669450
NC_041394.2	179138248	179141574	LOC127528956	plus	127528956	uncharacterized LOC127528956
NC_041394.2	179196811	179979652	LOC114654314	minus	114654314	IQ motif and SEC7 domain-containing protein 3-like
NC_041394.2	180289362	180457248	wash1	plus	114657439	WAS protein family homolog 1
NC_041394.2	180467689	180590915	ddx11	minus	114657454	DEAD/H (Asp-Glu-Ala-Asp/His) box helicase 11
NC_041394.2	180603305	180648012	fkbp4	plus	114657462	FKBP prolyl isomerase 4
NC_041394.2	180748680	180964956	b4galnt3b	plus	114657475	beta-1,4-N-acetyl-galactosaminyl transferase 3b
NC_041394.2	180967102	180997003	LOC127528963	minus	127528963	uncharacterized LOC127528963
NC_041394.2	181008828	181065627	LOC114657484	minus	114657484	uncharacterized LOC114657484
NC_041394.2	181098128	181258408	LOC114654537	minus	114654537	sodium- and chloride-dependent GABA transporter 2-like
NC_041394.2	181233165	181384483	LOC114657499	minus	114657499	sodium- and chloride-dependent GABA transporter 2-like
NC_041394.2	181408908	181555011	kdm5a	minus	114643697	lysine (K)-specific demethylase 5A
NC_041394.2	181555215	181600915	ccdc77	plus	114657508	coiled-coil domain containing 77
NC_041394.2	181614409	181631200	hdhd5	plus	114657515	haloacid dehalogenase like hydrolase domain containing 5
NC_041394.2	181655756	181692959	LOC114657535	minus	114657535	ras-related protein Rab-19
NC_041394.2	181698941	181753180	slc37a3	plus	114657524	solute carrier family 37 member 3
NC_041394.2	181791848	181909399	LOC114657548	plus	114657548	lysine-specific demethylase 7B-like
NC_041394.2	181841601	181841672	trnae-uuc	minus	114641484	transfer RNA glutamic acid (anticodon UUC)
NC_041394.2	181914241	181956516	cskmt	minus	114657578	citrate synthase lysine methyltransferase
NC_041394.2	181963364	181997278	otub1b	minus	114657600	OTU deubiquitinase, ubiquitin aldehyde binding 1b
NC_041394.2	181999798	182009630	LOC114657608	minus	114657608	cytochrome c oxidase subunit 8A, mitochondrial
NC_041394.2	182015601	182053470	slc22a6l	minus	114657617	solute carrier family 22 member 6, like
NC_041394.2	182033272	182034162	LOC127528962	plus	127528962	uncharacterized LOC127528962
NC_041394.2	182116955	182232290	LOC114657626	minus	114657626	calpain-1 catalytic subunit-like
NC_041394.2	182141738	182141926	LOC114641371	minus	114641371	U4atac minor spliceosomal RNA
NC_041394.2	182293161	182360560	LOC114646318	minus	114646318	speedy protein A-like
NC_041394.2	182381259	182416845	syvn1	plus	114657643	synovial apoptosis inhibitor 1, synoviolin
NC_041394.2	182419377	182449620	gpr137	minus	114657659	G protein-coupled receptor 137
NC_041394.2	182452635	182474863	pld7	plus	114657685	phospholipase D family, member 7
NC_041394.2	182487122	182723897	polr2g	plus	114657715	RNA polymerase II subunit G
NC_041394.2	182528299	182597466	eef1g	plus	114657726	eukaryotic translation elongation factor 1 gamma
NC_041394.2	182746986	182821917	ahnak	plus	114657734	AHNAK nucleoprotein
NC_041394.2	183053597	183628901	macrod1	minus	114657755	mono-ADP ribosylhydrolase 1
NC_041394.2	183372268	183484771	LOC114657762	plus	114657762	leucine-rich repeat transmembrane protein FLRT1-like
NC_041394.2	183641775	183695902	stip1	plus	114657769	stress-induced phosphoprotein 1
NC_041394.2	183708107	183778918	LOC114657780	plus	114657780	fermitin family homolog 3-like
NC_041394.2	183780678	183807826	trpt1	minus	114657799	tRNA phosphotransferase 1
NC_041394.2	183804812	183828835	zbtb3	plus	114657790	zinc finger and BTB domain containing 3
NC_041394.2	183833470	183869442	siva1	minus	114657830	SIVA1, apoptosis-inducing factor
NC_041394.2	183882520	184023857	LOC114642571	plus	114642571	serine/threonine-protein kinase MRCK alpha-like
NC_041394.2	184028386	184048594	LOC114642569	minus	114642569	atypical kinase COQ8A, mitochondrial-like
NC_041394.2	184162283	184202680	LOC114642568	plus	114642568	inositol-trisphosphate 3-kinase B-like
NC_041394.2	184203375	184327424	atg2a	minus	114642567	autophagy related 2A
NC_041394.2	184339389	184436658	nxf1b	minus	114657852	nuclear RNA export factor 1b
NC_041394.2	184481977	184485207	LOC114657871	minus	114657871	LRRN4 C-terminal-like protein
NC_041394.2	184546828	184587334	bscl2	minus	114657883	BSCL2 lipid droplet biogenesis associated, seipin
NC_041394.2	184588040	184600149	gng3	plus	114657903	guanine nucleotide binding protein (G protein), gamma 3
NC_041394.2	184600151	184660128	LOC114657895	minus	114657895	adenylosuccinate synthetase isozyme 2-like
NC_041394.2	184675170	184678528	LOC114657932	plus	114657932	uncharacterized LOC114657932
NC_041394.2	184695477	184711981	LOC114657916	minus	114657916	heterogeneous nuclear ribonucleoprotein U-like protein 2
NC_041394.2	184747160	184774986	zgc:153018	minus	114657936	Transmembrane protein 179-like
NC_041394.2	184798817	184821913	ttc9c	plus	114657957	tetratricopeptide repeat domain 9C
NC_041394.2	184836782	184861157	si:ch211-168f7.5	minus	114657972	uncharacterized si:ch211-168f7.5
NC_041394.2	184897028	184907801	LOC114646339	plus	114646339	microtubule-associated proteins 1A/1B light chain 3C-like
NC_041394.2	184907809	184910484	LOC127526729	plus	127526729	uncharacterized LOC127526729
NC_041394.2	184937907	185030538	LOC114657979	minus	114657979	EH domain-containing protein 1
NC_041394.2	185204841	185286846	vegfba	minus	114657987	vascular endothelial growth factor Ba
NC_041394.2	185215404	185910924	LOC114658053	plus	114658053	bcl2-associated agonist of cell death-like
NC_041394.2	185332605	185543612	dnajc4	minus	114657994	DnaJ (Hsp40) homolog, subfamily C, member 4
NC_041394.2	185550662	185576989	nudt22	plus	114658002	nudix (nucleoside diphosphate linked moiety X)-type motif 22
NC_041394.2	185611753	185640382	LOC114654831	minus	114654831	RDS/peripherin-like protein xRDS35
NC_041394.2	185650002	185854197	LOC114658016	minus	114658016	neutral alpha-glucosidase AB-like
NC_041394.2	185864269	185865870	LOC127526728	minus	127526728	uncharacterized LOC127526728
NC_041394.2	185864574	185864713	LOC114641321	plus	114641321	small nucleolar RNA SNORA57
NC_041394.2	185911519	185915470	LOC114658061	minus	114658061	glyoxal reductase-like
NC_041394.2	185920044	185976334	ccnd2a	minus	114658075	cyclin D2, a
NC_041394.2	186083909	186085789	LOC114654911	minus	114654911	SCAN domain-containing protein 3-like
NC_041394.2	186698988	186729103	LOC114642536	plus	114642536	protein mono-ADP-ribosyltransferase PARP11-like
NC_041394.2	186814950	186894740	LOC114642532	plus	114642532	protein mono-ADP-ribosyltransferase PARP11-like
NC_041394.2	186949945	187186630	cracr2aa	plus	114658085	calcium release activated channel regulator 2Aa
NC_041394.2	187190967	187400057	LOC114658102	minus	114658102	protein arginine N-methyltransferase 8
NC_041394.2	187483032	187826340	tspan11	plus	114658116	tetraspanin 11
NC_041394.2	187915993	188234241	LOC114658133	plus	114658133	tetraspanin-9-like
NC_041394.2	188242738	188266795	tspan33b	plus	114646360	tetraspanin 33b
NC_041394.2	188267509	188321121	ttc38	minus	114658158	tetratricopeptide repeat domain 38
NC_041394.2	188333033	188383576	LOC114658174	minus	114658174	tetratricopeptide repeat protein 38-like
NC_041394.2	188435611	188866873	mical3a	plus	114658186	microtubule associated monooxygenase, calponin and LIM domain containing 3a
NC_041394.2	188567374	188571392	LOC114658193	minus	114658193	uncharacterized LOC114658193
NC_041394.2	188996191	189043888	LOC127527720	plus	127527720	collagen alpha-1(XII) chain-like
NC_041394.2	189048214	189102965	svopl	minus	114658227	SVOP-like
NC_041394.2	189104231	189106940	LOC127527305	plus	127527305	uncharacterized LOC127527305
NC_041394.2	189118971	189181511	LOC114658215	minus	114658215	V-type proton ATPase 116 kDa subunit a 4-like
NC_041394.2	189190476	189197222	LOC114658255	plus	114658255	transmembrane protein 213-like
NC_041394.2	189202073	189446928	LOC114658262	minus	114658262	UPF0606 protein KIAA1549-like
NC_041394.2	189488197	189866580	hipk2	minus	114658274	homeodomain interacting protein kinase 2
NC_041394.2	189882095	190261271	tbxas1	plus	114658357	thromboxane A synthase 1 (platelet)
NC_041394.2	190263328	190332626	LOC114658310	minus	114658310	protein mono-ADP-ribosyltransferase PARP12-like
NC_041394.2	190409247	190426580	kics2	plus	114658395	KICSTOR subunit 2
NC_041394.2	190441948	190689845	srgap1a	minus	114658404	SLIT-ROBO Rho GTPase activating protein 1a
NC_041394.2	190762151	190793094	rxylt1	minus	114658413	ribitol xylosyltransferase 1
NC_041394.2	191167265	191168803	LOC114646375	plus	114646375	plexin-B2-like
NC_041394.2	191323103	191327838	avpr1aa	plus	114658423	arginine vasopressin receptor 1Aa
NC_041394.2	191592838	191895828	LOC114655082	plus	114655082	protein phosphatase, Mg2+/Mn2+ dependent, 1H
NC_041394.2	191957735	192129814	mon2	minus	114658430	MON2 homolog, regulator of endosome-to-Golgi trafficking
NC_041394.2	192163386	192354110	LOC114658458	minus	114658458	ubiquitin carboxyl-terminal hydrolase 15-like
NC_041394.2	192418334	193054592	LOC114658490	plus	114658490	chemokine-like protein TAFA-2
NC_041394.2	193142353	193147235	LOC127528148	minus	127528148	uncharacterized LOC127528148
NC_041394.2	193617625	193620132	LOC114655187	plus	114655187	uncharacterized LOC114655187
NC_041394.2	194083921	194085171	LOC127528132	minus	127528132	G2/M phase-specific E3 ubiquitin-protein ligase-like
NC_041394.2	194597681	194604264	LOC127528100	minus	127528100	uncharacterized LOC127528100
NC_041394.2	194947735	195069862	LOC114658510	minus	114658510	monocarboxylate transporter 2-like
NC_041394.2	195102378	195103729	LOC114655348	plus	114655348	uncharacterized protein K02A2.6-like
NC_041394.2	195617746	195658029	lrig3	plus	114642481	leucine-rich repeats and immunoglobulin-like domains 3
NC_041394.2	196344177	196361857	atp23	minus	114658531	ATP23 metallopeptidase and ATP synthase assembly factor homolog
NC_041394.2	196362092	196476673	rpap3	plus	114644342	RNA polymerase II associated protein 3
NC_041394.2	196490139	196490984	LOC114646398	minus	114646398	uncharacterized LOC114646398
NC_041394.2	197008043	197017121	LOC114658552	plus	114658552	amphoterin-induced protein 2-like
NC_041394.2	197233458	197885372	scaf11	plus	114658627	SR-related CTD-associated factor 11
NC_041394.2	197236511	197331831	slc38a4	plus	114658574	solute carrier family 38 member 4
NC_041394.2	197568797	197642207	slc38a2	plus	114658595	solute carrier family 38 member 2
NC_041394.2	197952537	198136164	arid2	minus	114658644	AT rich interactive domain 2 (ARID, RFX-like)
NC_041394.2	198165553	198308655	ano6	minus	114658654	anoctamin 6
NC_041394.2	198354796	198368776	LOC114655483	plus	114655483	homeobox protein DBX2
NC_041394.2	198405438	198411511	prl2	minus	127526185	prolactin 2
NC_041394.2	198673795	199043024	nell2b	plus	114658661	neural EGFL like 2b
NC_041394.2	199244018	199761221	tmem117	minus	114658670	transmembrane protein 117
NC_041394.2	199837948	199858441	LOC114658711	plus	114658711	twinfilin-1-like
NC_041394.2	199861205	199919363	irak4	minus	114658700	interleukin-1 receptor-associated kinase 4
NC_041394.2	199919406	199988093	pus7l	plus	114658679	pseudouridine synthase 7 like
NC_041394.2	200295112	200698116	LOC114658728	plus	114658728	A disintegrin and metalloproteinase with thrombospondin motifs 20-like
NC_041394.2	200619239	200634723	LOC114658732	minus	114658732	uncharacterized LOC114658732
NC_041394.2	201608942	201670100	prickle1a	plus	114658747	prickle homolog 1a
NC_041394.2	201680568	201804079	pphln1	minus	114658755	periphilin 1
NC_041394.2	201804192	201838931	zcrb1	plus	114658775	zinc finger CCHC-type and RNA binding motif 1
NC_041394.2	201910705	201962081	yaf2	plus	114658806	YY1 associated factor 2
NC_041394.2	201974983	201993715	LOC127527897	minus	127527897	uncharacterized LOC127527897
NC_041394.2	201994963	202115115	gxylt1b	plus	114658830	glucoside xylosyltransferase 1b
NC_041394.2	202392048	202392872	LOC127525991	minus	127525991	craniofacial development protein 2-like
NC_041394.2	203080471	203500070	pdzrn4	minus	114658847	PDZ domain containing ring finger 4
NC_041394.2	203691979	204048114	cntn1b	minus	114658860	contactin 1b
NC_041394.2	204115385	204336906	nrcama	minus	114658885	neuronal cell adhesion molecule a
NC_041394.2	204464723	204556109	pnpla8	minus	114658942	patatin-like phospholipase domain containing 8
NC_041394.2	204698632	204707908	LOC114655698	plus	114655698	isotocin receptor-like
NC_041394.2	205031258	205040115	LOC114658953	minus	114658953	THAP domain-containing protein 5-like
NC_041394.2	205040227	205050685	dnajb9a	plus	114658963	DnaJ heat shock protein family (Hsp40) member B9a
NC_041394.2	205227194	205230301	LOC114658971	minus	114658971	uncharacterized LOC114658971
NC_041394.2	205316808	205326358	LOC127528246	plus	127528246	G2/M phase-specific E3 ubiquitin-protein ligase-like
NC_041394.2	205765645	205776885	LOC114655847	plus	114655847	E3 ubiquitin/ISG15 ligase TRIM25-like
NC_041394.2	205788786	205798913	LOC127525826	plus	127525826	tripartite motif-containing protein 16-like
NC_041394.2	205958775	206023217	LOC127528313	minus	127528313	craniofacial development protein 2-like
NC_041394.2	206259560	206260987	LOC127528293	minus	127528293	uncharacterized LOC127528293
NC_041394.2	206279403	207872205	immp2l	minus	114658989	inner mitochondrial membrane peptidase subunit 2
NC_041394.2	206849461	206911663	LOC114658982	plus	114658982	leucine-rich repeat neuronal protein 3-like
NC_041394.2	207987781	208420496	LOC114658995	minus	114658995	dedicator of cytokinesis protein 4
NC_041394.2	208420584	208547993	znf277	plus	114643449	zinc finger protein 277
NC_041394.2	208628273	208632510	LOC127528319	minus	127528319	uncharacterized LOC127528319
NC_041394.2	208632517	208719635	ifrd1	plus	114643447	interferon-related developmental regulator 1
NC_041394.2	208755892	208809869	LOC114646424	plus	114646424	leucine-rich single-pass membrane protein 1-like
NC_041394.2	209191443	209311087	tmem168b	minus	114659006	transmembrane protein 168b
NC_041394.2	209270581	209516934	gpr85	minus	114659022	G protein-coupled receptor 85
NC_041394.2	209344042	209406131	bmt2	minus	114659015	base methyltransferase of 25S rRNA 2 homolog
NC_041394.2	209520078	209521523	LOC114659026	minus	114659026	small integral membrane protein 30-like
NC_041394.2	210075863	210078927	LOC114656238	minus	114656238	uncharacterized LOC114656238
NC_041394.2	210262957	210298229	ppp1r3ab	minus	114656303	protein phosphatase 1, regulatory subunit 3Ab
NC_041394.2	210330299	210943402	foxp2	plus	114659034	forkhead box P2
NC_041394.2	211185607	211351375	mdfic	plus	114659050	MyoD family inhibitor domain containing
NC_041394.2	212471924	212737606	tfec	minus	114659061	transcription factor EC
NC_041394.2	212755334	212806153	LOC114646445	minus	114646445	carboxypeptidase A2-like
NC_041394.2	212838824	212920417	tmem209	plus	114659093	transmembrane protein 209
NC_041394.2	212940160	213151917	ahcyl2b	plus	114659100	adenosylhomocysteinase like 2b
NC_041394.2	213236575	213410225	strip2	plus	114659110	striatin interacting protein 2
NC_041394.2	213410376	213417588	LOC114646453	plus	114646453	small lysine-rich protein 1
NC_041394.2	213428033	213566208	nrf1	plus	114656370	nuclear respiratory factor 1
NC_041394.2	213686516	213777395	ube2h	minus	114659120	ubiquitin-conjugating enzyme E2H (UBC8 homolog, yeast)
NC_041394.2	213694649	213696252	LOC127526867	plus	127526867	uncharacterized LOC127526867
NC_041394.2	213934812	213963722	zc3hc1	minus	114659128	zinc finger, C3HC-type containing 1
NC_041394.2	213970830	214078495	klhdc10	plus	114659137	kelch domain containing 10
NC_041394.2	214083370	214177170	cax1	minus	114659151	cation/H+ exchanger protein 1
NC_041394.2	214185452	214283677	smo	minus	114659145	smoothened, frizzled class receptor
NC_041394.2	214305722	214363221	tspan33a	minus	114659186	tetraspanin 33a
NC_041394.2	214444990	214545291	slc26a5	plus	114656452	solute carrier family 26 member 5
NC_041394.2	214550302	214574099	psmc2	minus	114659195	proteasome 26S subunit, ATPase 2
NC_041394.2	214604182	214667861	dnajc2	plus	114659220	DnaJ (Hsp40) homolog, subfamily C, member 2
NC_041394.2	214667807	214682269	pmpcb	minus	114659224	peptidase, mitochondrial processing subunit beta
NC_041394.2	214681523	214779705	napepld	plus	114659231	N-acyl phosphatidylethanolamine phospholipase D
NC_041394.2	214787092	214819488	armc10	minus	114659250	armadillo repeat containing 10
NC_041394.2	214830448	215068691	fbxl13	plus	114659275	F-box and leucine-rich repeat protein 13
NC_041394.2	214913676	214945216	lrrc17	minus	114659295	leucine rich repeat containing 17
NC_041394.2	215069128	215147327	fam185a	minus	114659317	family with sequence similarity 185 member A
NC_041394.2	215159582	215319082	ccdc146	plus	114659256	coiled-coil domain containing 146
NC_041394.2	215176800	215187257	fgl2a	minus	114659306	fibrinogen-like 2a
NC_041394.2	215324243	215499412	gsap	minus	114659323	gamma-secretase activating protein
NC_041394.2	215660884	215834905	LOC114659261	plus	114659261	tyrosine-protein phosphatase non-receptor type 12-like
NC_041394.2	215850630	216007716	LOC114659331	plus	114659331	lysine-specific demethylase RSBN1L-like
NC_041394.2	216020135	216036950	tmem60	minus	114659340	transmembrane protein 60
NC_041394.2	216086982	216285802	LOC114659349	plus	114659349	protein PHTF2-like
NC_041394.2	216365431	217544155	magi2a	minus	114659366	membrane associated guanylate kinase, WW and PDZ domain containing 2a
NC_041394.2	218062700	218144989	LOC114659384	plus	114659384	guanine nucleotide-binding protein G(i) subunit alpha-1
NC_041394.2	218307689	218311097	LOC114656649	plus	114656649	uncharacterized protein K02A2.6-like
NC_041394.2	218381260	218461108	cd36	plus	114656754	CD36 molecule (thrombospondin receptor)
NC_041394.2	218526919	218703526	sema3c	minus	114659395	sema domain, immunoglobulin domain (Ig), short basic domain, secreted, (semaphorin) 3C
NC_041394.2	218931925	218978369	LOC114659404	minus	114659404	bile acid-CoA:amino acid N-acyltransferase-like
NC_041394.2	218996003	219186794	LOC114659417	minus	114659417	peroxisomal succinyl-coenzyme A thioesterase-like
NC_041394.2	219110123	219165637	LOC114659446	minus	114659446	bile acid-CoA:amino acid N-acyltransferase-like
NC_041394.2	219209089	219274294	LOC114659465	minus	114659465	peroxisomal succinyl-coenzyme A thioesterase-like
NC_041394.2	219304678	219360868	LOC114659473	minus	114659473	acyl-coenzyme A thioesterase 1-like
NC_041394.2	219468532	219579025	il17rel	plus	114659482	interleukin 17 receptor E-like
NC_041394.2	219734678	219739646	LOC127527953	minus	127527953	uncharacterized LOC127527953
NC_041394.2	220096231	220097747	LOC127526865	plus	127526865	uncharacterized LOC127526865
NC_041394.2	220470174	220477598	LOC114646482	minus	114646482	uncharacterized LOC114646482
NC_041394.2	220823162	220827797	pim3	plus	114659488	Pim-3 proto-oncogene, serine/threonine kinase
NC_041394.2	221459687	221491756	creld2	minus	114659511	cysteine-rich with EGF-like domains 2
NC_041394.2	221492061	221520868	alg12	plus	114659495	ALG12 alpha-1,6-mannosyltransferase
NC_041394.2	221543384	221575921	zbed4	minus	114659522	zinc finger, BED-type containing 4
NC_041394.2	221585652	221717058	brd1a	plus	114659531	bromodomain containing 1a
NC_041394.2	221888608	221896225	LOC114656861	minus	114656861	tigger transposable element-derived protein 1-like
NC_041394.2	222688548	222717824	LOC127527978	plus	127527978	zinc finger BED domain-containing protein 5-like
NC_041394.2	223795494	224515269	tafa5a	minus	114659538	TAFA chemokine like family member 5a
NC_041394.2	226143361	226145103	LOC127528021	minus	127528021	general transcription factor II-I repeat domain-containing protein 2-like
NC_041394.2	226570576	226899113	tbc1d22a	minus	114643185	TBC1 domain family, member 22a
NC_041394.2	226920874	226939992	LOC114643183	minus	114643183	uncharacterized LOC114643183
NC_041394.2	226964106	227155348	cerk	plus	114657069	ceramide kinase
NC_041394.2	227626721	227996678	LOC114659567	minus	114659567	GRAM domain-containing protein 4-like
NC_041394.2	228097123	228335444	celsr1a	plus	114659587	cadherin EGF LAG seven-pass G-type receptor 1a
NC_041394.2	228376087	228403953	trmu	minus	114659608	tRNA 5-methylaminomethyl-2-thiouridylate methyltransferase
NC_041394.2	228410779	228426160	srr	plus	114659624	serine racemase
NC_041394.2	228427365	228473808	gtse1	minus	114659642	G-2 and S-phase expressed 1
NC_041394.2	228502474	228513633	tprkb	minus	114659657	Tp53rk binding protein
NC_041394.2	228513725	228524502	alg10	plus	114659648	ALG10 alpha-1,2-mannosyltransferase
NC_041394.2	228762314	229413168	LOC114659672	minus	114659672	copine-8
NC_041394.2	229487344	229714162	kif21a	minus	114659689	kinesin family member 21A
NC_041394.2	229750248	229885510	LOC114659708	minus	114659708	ATP-binding cassette sub-family D member 2-like
NC_041394.2	229906354	229907103	LOC127529919	plus	127529919	uncharacterized LOC127529919
NC_041394.2	229956212	230488795	LOC127528083	minus	127528083	uncharacterized LOC127528083
NC_041394.2	230003286	230506798	LOC114659714	minus	114659714	proton myo-inositol cotransporter
NC_041394.2	230525011	230830956	lrrk2	plus	114659742	leucine-rich repeat kinase 2
NC_041394.2	230700374	230706482	LOC127529917	minus	127529917	uncharacterized LOC127529917
NC_041394.2	230911700	231056083	LOC114659757	plus	114659757	mucin-2-like
NC_041394.2	231083105	231088786	LOC127528134	plus	127528134	general transcription factor II-I repeat domain-containing protein 2-like
NC_041394.2	231135112	231260978	LOC114657174	plus	114657174	mucin-19-like
NC_041394.2	231309723	231372321	LOC127526207	plus	127526207	mucin-19-like
NC_041394.2	231372869	231411479	LOC114645232	plus	114645232	uncharacterized LOC114645232
NC_041394.2	231384412	231386297	LOC127526208	plus	127526208	uncharacterized LOC127526208
NC_041394.2	231387091	231391448	LOC127526209	plus	127526209	uncharacterized LOC127526209
NC_041394.2	231399442	231401438	LOC127526210	plus	127526210	uncharacterized LOC127526210
NC_041394.2	231503604	231587364	LOC114659860	plus	114659860	mucin-19-like
NC_041394.2	231639144	231746267	lamb4	plus	114659887	laminin, beta 4
NC_041394.2	231769680	231853909	lamb1a	plus	114659913	laminin, beta 1a
NC_041394.2	231855425	231899468	dldh	minus	114659930	dihydrolipoamide dehydrogenase
NC_041394.2	232085871	232325561	LOC127528811	minus	127528811	craniofacial development protein 2-like
NC_041394.2	232087961	232414131	ptprz1a	plus	114659946	protein tyrosine phosphatase receptor type Z1a
NC_041394.2	232435294	232532564	aass	minus	114659989	aminoadipate-semialdehyde synthase
NC_041394.2	232632602	232637387	fezf1	minus	114660001	FEZ family zinc finger 1
NC_041394.2	232638789	232736344	LOC127528813	plus	127528813	uncharacterized LOC127528813
NC_041394.2	232671278	233546266	cadps2	minus	114660011	Ca++-dependent secretion activator 2
NC_041394.2	233655286	233717155	slc13a1	minus	114660036	solute carrier family 13 member 1
NC_041394.2	233780008	233845058	LOC114660048	minus	114660048	V-type proton ATPase subunit S1-like
NC_041394.2	233853090	233947602	LOC114657349	minus	114657349	IQ and ubiquitin-like domain-containing protein
NC_041394.2	233963479	233987995	iqub	minus	114660058	IQ motif and ubiquitin domain containing
NC_041394.2	233992564	234004783	ndufa5	minus	114660107	NADH:ubiquinone oxidoreductase subunit A5
NC_041394.2	234006108	234072656	LOC114660075	plus	114660075	ankyrin repeat and SOCS box protein 15-like
NC_041394.2	234077949	234082144	LOC114660118	plus	114660118	leiomodin-2-like
NC_041394.2	234085417	234170946	wasla	minus	114657428	WASP like actin nucleation promoting factor a
NC_041394.2	234258472	234281206	LOC114657502	minus	114657502	actin nucleation-promoting factor WASL-like
NC_041394.2	234390063	234423884	LOC114660126	plus	114660126	hyaluronidase-like
NC_041394.2	234450708	234504081	LOC114646522	plus	114646522	hyaluronidase-4-like
NC_041394.2	234529510	234539050	LOC114657586	plus	114657586	hyaluronidase-5-like
NC_041394.2	234543427	234557561	LOC114657679	plus	114657679	hyaluronidase PH-20-like
NC_041394.2	234572635	234583397	LOC114646530	plus	114646530	hyaluronidase PH-20-like
NC_041394.2	234593127	234639855	LOC114660141	plus	114660141	ADP-ribosylation factor-like protein 8B-A
NC_041394.2	234646300	234648722	tmem229a	minus	114660156	transmembrane protein 229A
NC_041394.2	235122620	235162868	LOC114660163	minus	114660163	prosaposin receptor GPR37-like
NC_041394.2	235310853	235431503	pot1	minus	114660177	protection of telomeres 1 homolog
NC_041394.2	236457607	236464134	LOC114660192	plus	114660192	uncharacterized LOC114660192
NC_041394.2	236464167	236466929	LOC114660205	minus	114660205	uncharacterized LOC114660205
NC_041394.2	236603428	236606184	LOC127528358	minus	127528358	uncharacterized protein K02A2.6-like
NC_041394.2	236855801	237891094	grm8a	minus	114660214	glutamate receptor, metabotropic 8a
NC_041394.2	237283350	237295752	LOC114660222	plus	114660222	uncharacterized LOC114660222
NC_041394.2	237937502	238063090	znf800a	minus	114660227	zinc finger protein 800a
NC_041394.2	238083248	238120901	si:dkey-42p14.3	minus	114660247	EF-hand calcium-binding domain-containing protein 10
NC_041394.2	238134415	238258612	LOC114660252	minus	114660252	ataxin 7-like 1
NC_041394.2	238295823	238370679	LOC114660268	plus	114660268	cadherin-related family member 3-like
NC_041394.2	238389426	238420352	LOC114657848	plus	114657848	cadherin-related family member 3-like
NC_041394.2	238422043	238441880	LOC114646546	plus	114646546	cadherin-related family member 3-like
NC_041394.2	238445628	238460978	LOC114646548	plus	114646548	uncharacterized LOC114646548
NC_041394.2	238472750	238500438	sypl1	minus	114660276	synaptophysin-like 1
NC_041394.2	238521881	238587743	nampt1	minus	114657931	nicotinamide phosphoribosyltransferase 1
NC_041394.2	238711465	238713890	LOC114660294	plus	114660294	coiled-coil domain-containing protein 71L-like
NC_041394.2	238739241	238795970	pik3cg	plus	114660303	phosphatidylinositol-4,5-bisphosphate 3-kinase, catalytic subunit gamma
NC_041394.2	238860106	238941501	LOC114646556	plus	114646556	cAMP-dependent protein kinase type II-beta regulatory subunit
NC_041394.2	238975231	239012172	hbp1	plus	114660323	HMG-box transcription factor 1
NC_041394.2	239012275	239520223	cog5	minus	114660316	component of oligomeric golgi complex 5
NC_041394.2	239403533	239410037	gpr22a	plus	114660332	G protein-coupled receptor 22a
NC_041394.2	239520236	239534462	dus4l	plus	114660347	dihydrouridine synthase 4-like (S. cerevisiae)
NC_041394.2	239553181	239586817	bcap29	plus	114660358	B cell receptor associated protein 29
NC_041394.2	239645279	239692889	slc26a4	plus	114660372	solute carrier family 26 member 4
NC_041394.2	239712399	239859763	LOC114660381	plus	114660381	chloride anion exchanger-like
NC_041394.2	239764419	239782438	LOC114660389	minus	114660389	Cbl proto-oncogene-like 1, E3 ubiquitin protein ligase
NC_041394.2	239818111	240046511	LOC114660397	plus	114660397	sortilin-like
NC_041394.2	239864886	239882983	LOC127526008	minus	127526008	E3 ubiquitin-protein ligase Hakai-like
NC_041394.2	240090696	240139510	fam3c	plus	114660406	FAM3 metabolism regulating signaling molecule C
NC_041394.2	240146467	240160355	wnt16	minus	114660425	wingless-type MMTV integration site family, member 16
NC_041394.2	240192863	240522084	cped1	minus	114660419	cadherin-like and PC-esterase domain containing 1
NC_041394.2	240540079	240540215	LOC114641151	plus	114641151	uncharacterized LOC114641151
NC_041394.2	240555421	240559616	LOC114658011	plus	114658011	putative tyramine receptor 2
NC_041394.2	240559822	240581435	ing3	minus	114660432	inhibitor of growth family, member 3
NC_041394.2	240590094	240591593	LOC114658098	minus	114658098	general transcription factor II-I repeat domain-containing protein 2-like
NC_041394.2	240616598	240708836	tspan12	plus	114660440	tetraspanin 12
NC_041394.2	240733618	241369717	kcnd2	minus	114660452	potassium voltage-gated channel, Shal-related subfamily, member 2
NC_041394.2	242663395	242812117	flncb	minus	114660462	filamin C, gamma b (actin binding protein 280)
NC_041394.2	242868561	243093238	LOC114660491	minus	114660491	coiled-coil domain-containing protein 136
NC_041394.2	243145597	243253725	LOC114660526	minus	114660526	death-associated protein kinase 1-like
NC_041394.2	243253804	243268466	LOC114660533	plus	114660533	protein SCO2 homolog, mitochondrial
NC_041394.2	243269357	243311752	ncaph2	minus	114660513	non-SMC condensin II complex, subunit H2
NC_041394.2	243369879	243374951	socs2	plus	114660544	suppressor of cytokine signaling 2
NC_041394.2	243459301	243547759	cradd	plus	114660551	CASP2 and RIPK1 domain containing adaptor with death domain
NC_041394.2	243717426	243892642	plxnc1	plus	114660563	plexin C1
NC_041394.2	243897272	243957605	cep83	minus	114660581	centrosomal protein 83
NC_041394.2	243986443	244025192	LOC114643343	plus	114643343	histidine ammonia-lyase-like
NC_041394.2	244036571	244037773	LOC127528422	minus	127528422	zinc finger BED domain-containing protein 5-like
NC_041394.2	244041290	244096950	tmcc3	minus	114643345	transmembrane and coiled-coil domain family 3
NC_041394.2	244294735	244314976	ndufa12	minus	114660590	NADH:ubiquinone oxidoreductase subunit A12
NC_041394.2	244319273	244361542	nr2c1	minus	114660598	nuclear receptor subfamily 2, group C, member 1
NC_041394.2	244384847	244563770	fgd6	minus	114660616	FYVE, RhoGEF and PH domain containing 6
NC_041394.2	244563881	244652949	vezt	plus	114660624	vezatin, adherens junctions transmembrane protein
NC_041394.2	244653472	244723727	LOC114660646	minus	114660646	uncharacterized protein C3orf20-like
NC_041394.2	244713719	245194767	LOC127529042	minus	127529042	uncharacterized LOC127529042
NC_041394.2	244724380	244736754	LOC127529045	minus	127529045	uncharacterized LOC127529045
NC_041394.2	244756683	244783053	metap2a	plus	114660654	methionyl aminopeptidase 2a
NC_041394.2	244794598	244883372	usp44	minus	114660658	ubiquitin specific peptidase 44
NC_041394.2	244945341	245042364	ntn4	minus	114660667	netrin 4
NC_041394.2	245226630	245228255	LOC127529056	minus	127529056	uncharacterized LOC127529056
NC_041394.2	245229886	245243708	LOC127528435	minus	127528435	cilia- and flagella-associated protein 100-like
NC_041394.2	245288999	245289105	LOC114641229	minus	114641229	U6 spliceosomal RNA
NC_041394.2	245357071	245380101	hal	plus	114660681	histidine ammonia-lyase
NC_041394.2	245382083	245411115	amdhd1	minus	114660689	amidohydrolase domain containing 1
NC_041394.2	245434013	245506616	lta4h	minus	114660693	leukotriene A4 hydrolase
NC_041394.2	245599017	245646166	elk3	plus	114660708	ETS transcription factor ELK3
NC_041394.2	245664033	245870068	cdk17	minus	114660723	cyclin-dependent kinase 17
NC_041394.2	245911189	245960416	phyh	plus	114660742	phytanoyl-CoA 2-hydroxylase
NC_041394.2	246020898	246042828	ucmaa	plus	114646576	upper zone of growth plate and cartilage matrix associated a
NC_041394.2	246043518	246078689	mcm10	minus	114660749	minichromosome maintenance 10 replication initiation factor
NC_041394.2	246084741	246125500	optn	minus	114660758	optineurin
NC_041394.2	246171055	246284503	ccdc3a	plus	114660776	coiled-coil domain containing 3a
NC_041394.2	246387347	246794457	camk1da	minus	114660784	calcium/calmodulin-dependent protein kinase 1Da
NC_041394.2	246845621	246898650	cdc123	minus	114660796	cell division cycle 123 homolog (S. cerevisiae)
NC_041394.2	246898687	246926292	nudt5	plus	114660803	nudix (nucleoside diphosphate linked moiety X)-type motif 5
NC_041394.2	246947700	247002656	LOC114660831	minus	114660831	protein transport protein Sec61 subunit alpha
NC_041394.2	247005152	247087340	dhtkd1	minus	114660846	dehydrogenase E1 and transketolase domain containing 1
NC_041394.2	247087854	247190011	LOC114660836	plus	114660836	regulator of nonsense transcripts 2
NC_041394.2	247243502	247269590	LOC114660852	minus	114660852	proline and serine-rich protein 2-like
NC_041394.2	247261024	247264978	LOC127528463	plus	127528463	uncharacterized protein K02A2.6-like
NC_041394.2	247296958	247306972	echdc3	minus	114660863	enoyl CoA hydratase domain containing 3
NC_041394.2	247322487	247630956	usp6nl	minus	114660871	USP6 N-terminal like
NC_041394.2	247733990	248283760	celf2	minus	114660884	cugbp, Elav-like family member 2
NC_041394.2	249705066	249706256	LOC127528478	minus	127528478	piggyBac transposable element-derived protein 3-like
NC_041394.2	249707431	249709335	LOC127526079	minus	127526079	uncharacterized LOC127526079
NC_041394.2	250900369	250901283	LOC127528549	plus	127528549	zinc finger BED domain-containing protein 5-like
NC_041394.2	251610987	251631388	gata3	minus	114660923	GATA binding protein 3
NC_041394.2	251686919	251895964	taf3	minus	114658441	TAF3 RNA polymerase II, TATA box binding protein (TBP)-associated facto
NC_041394.2	251909775	251943081	atp5f1c	minus	114660945	ATP synthase F1 subunit gamma
NC_041394.2	251943184	252020796	kin	plus	114660961	Kin17 DNA and RNA binding protein
NC_041394.2	252023858	252076443	itih2	minus	114660977	inter-alpha-trypsin inhibitor heavy chain 2
NC_041394.2	252077660	252085712	LOC114660992	minus	114660992	uncharacterized LOC114660992
NC_041394.2	252092454	252149849	itih5	plus	114660984	inter-alpha-trypsin inhibitor heavy chain 5
NC_041394.2	252168294	252261544	tmem110l	minus	114660996	transmembrane protein 110, like
NC_041394.2	252340866	252757948	sfmbt2	plus	114661006	Scm like with four mbt domains 2
NC_041394.2	253349826	253494820	prkcq	plus	114661023	protein kinase C, theta
NC_041394.2	253654607	253722031	pfkfb3	minus	114661040	6-phosphofructo-2-kinase/fructose-2,6-biphosphatase 3
NC_041394.2	253733597	253789523	rbm17	minus	114661062	RNA binding motif protein 17
NC_041394.2	253837743	253898405	il15ra	plus	114661073	interleukin 15 receptor subunit alpha
NC_041394.2	253900977	253903579	LOC114661114	plus	114661114	uncharacterized LOC114661114
NC_041394.2	253913637	253990806	fbxo18	minus	114661086	F-box DNA helicase 1
NC_041394.2	253974688	253979691	LOC127528977	plus	127528977	uncharacterized LOC127528977
NC_041394.2	254005074	254023488	ankrd16	plus	114661105	ankyrin repeat domain 16
NC_041394.2	254038561	254071980	gdi2	plus	114661120	GDP dissociation inhibitor 2
NC_041394.2	254077977	254227094	tasor2	minus	114658548	transcription activation suppressor family member 2
NC_041394.2	254290445	254331992	LOC114661125	plus	114661125	ankyrin repeat and SOCS box protein 13-like
NC_041394.2	254562207	254644472	net1	minus	114661136	neuroepithelial cell transforming 1
NC_041394.2	254652107	254781413	LOC127528736	minus	127528736	uncharacterized LOC127528736
NC_041394.2	254802541	255043244	LOC114661150	minus	114661150	uncharacterized LOC114661150
NC_041394.2	255166626	255256377	mkln1	plus	114661152	muskelin 1, intracellular mediator containing kelch motifs
NC_041394.2	255258358	255351809	podxl	minus	114661153	podocalyxin-like
NC_041394.2	255576715	255579423	LOC114658828	plus	114658828	uncharacterized protein K02A2.6-like
NC_041394.2	256154047	256237328	LOC127526671	minus	127526671	uncharacterized LOC127526671
NC_041394.2	256553655	257588222	plxna4	minus	114661160	plexin A4
NC_041394.2	257787521	258020406	chchd3a	minus	114661174	coiled-coil-helix-coiled-coil-helix domain containing 3a
NC_041394.2	257824359	257824938	LOC127527944	minus	127527944	uncharacterized LOC127527944
NC_041394.2	258166194	258613930	exoc4	plus	114661183	exocyst complex component 4
NC_041394.2	258623355	258742349	lrguk	plus	114661200	leucine-rich repeats and guanylate kinase domain containing
NC_041394.2	258756426	258791848	slc35b4	minus	114661208	solute carrier family 35 member B4
NC_041394.2	258792190	258811796	LOC114658902	plus	114658902	protein phosphatase 1 regulatory subunit 7-like
NC_041394.2	258937021	259485786	col7a1l	plus	114661218	collagen type VII alpha 1-like
NC_041394.2	259504057	259505473	LOC127527942	minus	127527942	uncharacterized protein K02A2.6-like
NC_041394.2	259703686	259739216	copg2	plus	114661234	COPI coat complex subunit gamma 2
NC_041394.2	259747655	259793890	mest	minus	114661245	mesoderm specific transcript
NC_041394.2	259797649	259811078	cep41	plus	114661260	centrosomal protein 41
NC_041394.2	259813589	259830464	LOC114661252	minus	114661252	carboxypeptidase A1-like
NC_041394.2	259849107	259875841	LOC114646610	minus	114646610	carboxypeptidase A1-like
NC_041394.2	259891036	259926095	tes	plus	114661269	testis derived transcript (3 LIM domains)
NC_041394.2	260233530	260750258	cav2	plus	114661280	caveolin 2
NC_041394.2	260264503	260292516	cav1	plus	114661291	caveolin 1
NC_041394.2	260331935	260351163	LOC114661306	minus	114661306	uncharacterized LOC114661306
NC_041394.2	260351249	260557634	met	plus	114661312	MET proto-oncogene, receptor tyrosine kinase
NC_041394.2	260606175	260703662	LOC114661323	plus	114661323	F-actin-capping protein subunit alpha-2
NC_041394.2	260712562	260973182	LOC114661334	plus	114661334	suppressor of tumorigenicity 7 protein homolog
NC_041394.2	260973443	261003670	wnt2	minus	114661361	wingless-type MMTV integration site family member 2
NC_041394.2	261036292	261269797	asz1	minus	114659189	ankyrin repeat, SAM and basic leucine zipper domain containing 1
NC_041394.2	261310309	261446873	cftr	plus	114661398	CF transmembrane conductance regulator
NC_041394.2	261448481	261700483	cttnbp2	minus	114661409	cortactin binding protein 2
NC_041394.2	261866804	261873620	lsm8	plus	114661469	LSM8 homolog, U6 small nuclear RNA associated
NC_041394.2	261875526	262061836	si:ch211-272n13.3	minus	114661425	ankyrin repeat domain-containing protein 26
NC_041394.2	262069933	262072083	atp6v1f	plus	114661488	ATPase H+ transporting V1 subunit F
NC_041394.2	262142991	262178643	LOC127528782	minus	127528782	uncharacterized LOC127528782
NC_041394.2	262317676	262321750	LOC127530088	minus	127530088	uncharacterized LOC127530088
NC_041394.2	262398768	262534898	drd4-rs	plus	114659254	dopamine receptor D4 related sequence
NC_041394.2	262553902	262827572	kcp	minus	114661519	kielin cysteine rich BMP regulator
NC_041394.2	262870780	262937167	cdhr5-rs	plus	127528874	cadherin-related family member 5, related sequence
NC_041394.2	263008032	263075423	irf5	plus	114661529	interferon regulatory factor 5
NC_041394.2	263084787	263246937	tnpo3	minus	114661573	transportin 3
NC_041394.2	263272824	263282645	opn1sw1	plus	114661590	opsin 1 (cone pigments), short-wave-sensitive 1
NC_041394.2	263290855	263311881	calua	minus	114661598	calumenin a
NC_041394.2	263330761	263338313	LOC114661612	minus	114661612	uncharacterized LOC114661612
NC_041394.2	263366461	263380061	gtf3c6	minus	114661618	general transcription factor IIIC, polypeptide 6, alpha
NC_041394.2	263427079	263651049	LOC114661625	plus	114661625	inosine-5'-monophosphate dehydrogenase 1b
NC_041394.2	263669921	263783878	prrt4b	minus	114661650	proline rich transmembrane protein 4b
NC_041394.2	263802523	263905746	si:dkey-5i3.5	plus	114661658	uncharacterized protein LOC565091 homolog
NC_041394.2	263851102	263863809	LOC127528887	minus	127528887	uncharacterized LOC127528887
NC_041394.2	263858564	263859653	LOC127528888	minus	127528888	uncharacterized LOC127528888
NC_041394.2	263910811	263994591	rbm28	plus	114661686	RNA binding motif protein 28
NC_041394.2	264039921	264059658	lepa	minus	114661697	leptin a
NC_041394.2	265340444	265345860	LOC127528878	plus	127528878	G2/M phase-specific E3 ubiquitin-protein ligase-like
NC_041394.2	265751723	265752826	LOC127528883	minus	127528883	uncharacterized LOC127528883
NC_041394.2	266170131	266173141	LOC114659322	minus	114659322	uncharacterized LOC114659322
NC_041394.2	266908677	267444107	snd1	minus	114661706	staphylococcal nuclease and tudor domain containing 1
NC_041394.2	267144991	267149257	lrrc4.2	plus	114661716	leucine rich repeat containing 4.2
NC_041394.2	267483877	267535412	LOC114659400	plus	114659400	paired box protein Pax-4
NC_041394.2	267553218	267662310	LOC127526682	minus	127526682	cadherin-related family member 4-like
NC_041394.2	267685956	267767116	LOC114661724	minus	114661724	hepatocyte growth factor
NC_041394.2	267912982	268667597	LOC114661741	minus	114661741	voltage-dependent calcium channel subunit alpha-2/delta-1
NC_041394.2	268846214	268853517	LOC127528795	plus	127528795	tigger transposable element-derived protein 1-like
NC_041394.2	268895541	269316755	pclob	minus	114659479	piccolo presynaptic cytomatrix protein b
NC_041394.2	269450579	269611729	sema3e	minus	114661767	sema domain, immunoglobulin domain (Ig), short basic domain, secreted, (semaphorin) 3E
NC_041394.2	269835499	270289018	sema3ab	minus	114661773	sema domain, immunoglobulin domain (Ig), short basic domain, secreted, (semaphorin) 3Ab
NC_041394.2	270612258	270650177	LOC127526011	plus	127526011	uncharacterized LOC127526011
NC_041394.2	270789568	270792470	LOC114659641	minus	114659641	uncharacterized LOC114659641
NC_041394.2	270792504	270804575	LOC114659718	plus	114659718	tigger transposable element-derived protein 6-like
NC_041394.2	270912887	271100197	sema3d	minus	114661782	sema domain, immunoglobulin domain (Ig), short basic domain, secreted, (semaphorin) 3D
NC_041394.2	271944316	272207216	grm3	plus	114661796	glutamate receptor, metabotropic 3
NC_041394.2	272208330	272303618	elapor2b	minus	114661811	endosome-lysosome associated apoptosis and autophagy regulator family member 2b
NC_041394.2	272298507	272299024	LOC127529240	plus	127529240	40S ribosomal protein S2-like
NC_041394.2	272342380	272401985	dmtf1	plus	114661820	cyclin D binding myb-like transcription factor 1
NC_041394.2	272357042	272358237	LOC127526604	plus	127526604	uncharacterized LOC127526604
NC_041394.2	272403282	272415928	LOC114659802	minus	114659802	transmembrane protein 243-like
NC_041394.2	272430219	272462932	LOC114661833	minus	114661833	transmembrane protein 243-like
NC_041394.2	272470729	272475948	meig1	minus	114646629	meiosis/spermiogenesis associated 1
NC_041394.2	272481689	272514297	dclre1c	plus	114661843	DNA cross-link repair 1C, PSO2 homolog (S. cerevisiae)
NC_041394.2	272526209	272562594	hspa14	minus	114661867	heat shock protein 14
NC_041394.2	272562891	272600323	cdnf	plus	114646651	cerebral dopamine neurotrophic factor
NC_041394.2	272760542	272852657	fam107b	plus	114661876	family with sequence similarity 107 member B
NC_041394.2	272973226	272976040	LOC114646658	minus	114646658	G-protein coupled receptor 15-like
NC_041394.2	273241075	273690129	frmd4a	plus	114661893	FERM domain containing 4A
NC_041394.2	273729306	273775363	prpf18	minus	114661911	PRP18 pre-mRNA processing factor 18 homolog (yeast)
NC_041394.2	273793590	273818443	sephs1	plus	114661922	selenophosphate synthetase 1
NC_041394.2	273825779	273885385	cpt1b	minus	114661945	carnitine palmitoyltransferase 1B (muscle)
NC_041394.2	273889272	273910563	LOC114646664	minus	114646664	kelch-like protein 17
NC_041394.2	273913424	273954152	chkb	minus	114661953	choline kinase beta
NC_041394.2	274005414	274235067	mapk8ip2	plus	114659929	mitogen-activated protein kinase 8 interacting protein 2
NC_041394.2	274248856	274281659	arsa	minus	114661978	arylsulfatase A
NC_041394.2	274429882	274431112	LOC127528847	minus	127528847	zinc finger BED domain-containing protein 5-like
NC_041394.2	274726580	276608771	shank3a	plus	114661986	SH3 and multiple ankyrin repeat domains 3a
NC_041394.2	276629045	276642610	rabl2	minus	114662025	RAB, member of RAS oncogene family-like 2
NC_041394.2	276680749	276699481	LOC114646673	minus	114646673	outer dense fiber protein 3-B-like
NC_041394.2	276717926	276750380	LOC114660056	plus	114660056	outer dense fiber protein 3-like
NC_041394.2	276783798	276803947	LOC114662032	minus	114662032	outer dense fiber protein 3-B-like
NC_041394.2	276827658	276829649	LOC114646683	plus	114646683	uncharacterized LOC114646683
NC_041394.2	276849128	276899939	tymp	plus	114662045	thymidine phosphorylase
NC_041394.2	276914035	276978120	zgc:77752	minus	114646688	uncharacterized protein LOC393862 homolog
NC_041394.2	277015422	277050913	LOC114662062	minus	114662062	ADP-ribosylation factor 4-like
NC_041394.2	277054328	277071831	gcc1	plus	114662056	GRIP and coiled-coil domain containing 1
NC_041394.2	277106301	277144194	si:dkey-30c15.2	plus	114662068	uncharacterized protein LOC558938 homolog
NC_041394.2	277157911	277216974	dennd6b	minus	114646697	DENN/MADD domain containing 6B
NC_041394.2	277245803	277421905	ppp6r2a	plus	114662084	protein phosphatase 6, regulatory subunit 2a
NC_041394.2	277453388	277490388	LOC114662091	plus	114662091	MOB kinase activator 2-like
NC_041394.2	277503038	277513442	mrpl42	plus	114662107	mitochondrial ribosomal protein L42
NC_041394.2	277526202	277571805	LOC114662114	plus	114662114	ubiquitin-conjugating enzyme E2 N
NC_041394.2	277593524	277666182	nudt4a	minus	114660152	nudix (nucleoside diphosphate linked moiety X)-type motif 4a
NC_041394.2	277956177	278120449	eea1	plus	114662122	early endosome antigen 1
NC_041394.2	278124913	278225338	plekhg7	minus	114662130	pleckstrin homology domain containing, family G (with RhoGef domain) member 7
NC_041394.2	278247786	278304880	ints13	plus	114662138	integrator complex subunit 13
NC_041394.2	278386465	279834547	itpr2	plus	114660229	inositol 1,4,5-trisphosphate receptor, type 2
NC_041394.2	278983690	279035510	sspn	minus	114662159	sarcospan (Kras oncogene-associated gene)
NC_041394.2	279104889	279109496	bhlhe41	plus	114662168	basic helix-loop-helix family, member e41
NC_041394.2	279175292	279389565	rassf8b	minus	114662183	Ras association domain family member 8b
NC_041394.2	279417583	279681927	LOC114662175	plus	114662175	prelamin-A/C-like
NC_041394.2	279785282	279873246	LOC114662194	plus	114662194	GTPase KRas
NC_041394.2	279900948	279960137	LOC114662230	plus	114662230	uncharacterized LOC114662230
NC_041394.2	279970912	279983219	LOC114662266	minus	114662266	electron transfer flavoprotein regulatory factor 1-like
NC_041394.2	279983248	280038918	dnai7	plus	114662254	dynein axonemal intermediate chain 7
NC_041394.2	280047668	280154191	lrmp	minus	114662277	lymphoid-restricted membrane protein
NC_041394.2	280164917	280307834	bcat1	plus	114662290	branched chain amino-acid transaminase 1, cytosolic
NC_041394.2	281518353	281760642	sox5	plus	114662299	SRY-box transcription factor 5
NC_041394.2	281961370	281966135	LOC114646706	minus	114646706	uncharacterized LOC114646706
NC_041394.2	282388202	282493005	etnk1	minus	114662341	ethanolamine kinase 1
NC_041394.2	282407834	282410351	LOC114660293	plus	114660293	uncharacterized LOC114660293
NC_041394.2	282573476	282770414	c2cd5	plus	114662362	C2 calcium dependent domain containing 5
NC_041394.2	282900105	283012565	st8sia1	plus	114662370	ST8 alpha-N-acetyl-neuraminide alpha-2,8-sialyltransferase 1
NC_041394.2	283193158	283194954	LOC114660365	plus	114660365	protein ZBED8-like
NC_041394.2	283237573	283315708	lmf2a	plus	114662375	lipase maturation factor 2a
NC_041394.2	283316960	283344708	miox	minus	114660443	myo-inositol oxygenase
NC_041394.2	283451524	283481223	adm2b	minus	114662381	adrenomedullin 2b
NC_041394.2	283739708	284002868	sbf1	plus	114662390	SET binding factor 1
NC_041394.2	284022533	284094880	pwp1	minus	114662437	PWP1 homolog, endonuclein
NC_041394.2	284049997	284051466	c1qtnf13	plus	114665590	C1q and TNF related 13
NC_041394.2	284165563	284689093	btbd11b	minus	114662443	BTB (POZ) domain containing 11b
NC_041394.2	284829800	284919425	cry1b	plus	114662465	cryptochrome circadian regulator 1b
NC_041394.2	284929089	284955056	zgc:153031	plus	114662478	zgc:153031
NC_041394.2	285013083	285016346	LOC114660522	plus	114660522	uncharacterized LOC114660522
NC_041394.2	285016991	285027328	LOC114662483	minus	114662483	uncharacterized LOC114662483
NC_041394.2	285151282	285190586	mterf2	minus	114662506	mitochondrial transcription termination factor 2
NC_041394.2	285383149	285423192	si:ch73-62b13.1	plus	114662511	Carbohydrate sulfotransferase 1-like
NC_041394.2	285747545	286795030	LOC114662582	plus	114662582	NADH-cytochrome b5 reductase 3-like
NC_041394.2	285960946	285962384	tnnt2c	plus	114662520	troponin T2c, cardiac
NC_041394.2	286005773	286089988	tmem263	minus	114662526	transmembrane protein 263
NC_041394.2	286142909	286247722	si:dkey-103i16.6	plus	114662544	uncharacterized protein LOC557125 homolog
NC_041394.2	286262754	286364646	ric8b	minus	114662536	RIC8 guanine nucleotide exchange factor B
NC_041394.2	286383995	286483543	rfx4	minus	114646728	regulatory factor X, 4
NC_041394.2	286500209	286701500	polr3b	minus	114662556	polymerase (RNA) III (DNA directed) polypeptide B
NC_041394.2	286715631	286731253	endouc	minus	114662576	endonuclease, polyU-specific C
NC_041394.2	286817393	286819883	LOC114662590	minus	114662590	rab15 effector protein-like
NC_041394.2	286839165	287068684	ppfibp1b	minus	114662594	PPFIA binding protein 1b
NC_041394.2	286870756	286901765	LOC127529785	plus	127529785	uncharacterized LOC127529785
NC_041394.2	287354106	287354305	LOC114669653	minus	114669653	U2 spliceosomal RNA
NC_041394.2	287435473	287437062	LOC114660603	minus	114660603	jerky protein homolog-like
NC_041394.2	287529672	287532014	LOC127526023	minus	127526023	uncharacterized LOC127526023
NC_041394.2	287724383	287868162	syt10	plus	114662619	synaptotagmin X
NC_041394.2	288149946	288268634	LOC114646736	minus	114646736	uncharacterized LOC114646736
NC_041394.2	288281621	288338082	si:ch211-245j22.3	minus	114660666	uncharacterized protein LOC563798 homolog
NC_041394.2	288360806	288439016	pkp2	plus	114662627	plakophilin 2
NC_041394.2	288501177	288593632	bmal2	minus	114644695	basic helix-loop-helix ARNT like 2
NC_041394.2	288623906	288733827	LOC114662653	minus	114662653	serine/threonine-protein kinase 38-like
NC_041394.2	288719173	289867575	LOC127528026	minus	127528026	craniofacial development protein 2-like
NC_041394.2	288783183	288802145	med21	minus	114662661	mediator complex subunit 21
NC_041394.2	288827964	288906331	tm7sf3	plus	114662669	transmembrane 7 superfamily member 3
NC_041394.2	288916723	288936572	fgfr1op2	minus	114662675	FGFR1 oncogene partner 2
NC_041394.2	288953559	289045241	slc17a8	plus	114662680	solute carrier family 17 member 8
NC_041394.2	289074373	289154331	nr1h4	plus	114662726	nuclear receptor subfamily 1, group H, member 4
NC_041394.2	289188421	289274191	gas2l3	plus	114662689	growth arrest-specific 2 like 3
NC_041394.2	289289982	289439032	LOC114660741	minus	114660741	uncharacterized LOC114660741
NC_041394.2	289578442	289969715	LOC114662745	plus	114662745	anoctamin-4
NC_041394.2	289982433	290015965	LOC114660826	minus	114660826	sodium-coupled monocarboxylate transporter 1-like
NC_041394.2	290075733	290230398	utp20	plus	114662756	UTP20 small subunit processome component
NC_041394.2	290241133	290260615	arl1	minus	114662764	ADP-ribosylation factor-like 1
NC_041394.2	290381533	290386128	LOC114646755	plus	114646755	transcription factor Spi-C-like
NC_041394.2	290395204	290395818	LOC114646762	plus	114646762	uncharacterized LOC114646762
NC_041394.2	290396385	290400552	spi2	plus	114660892	Spi-2 proto-oncogene
NC_041394.2	290432311	290576508	mybpc1	plus	114662779	myosin binding protein C1
NC_041394.2	290576334	290578717	LOC127528034	minus	127528034	uncharacterized LOC127528034
NC_041394.2	290579163	290653227	chpt1	plus	114662771	choline phosphotransferase 1
NC_041394.2	290686861	290809916	gnptab	minus	114662790	N-acetylglucosamine-1-phosphate transferase subunits alpha and beta
NC_041394.2	290844475	290892401	dram1	plus	114662796	DNA-damage regulated autophagy modulator 1
NC_041394.2	290893670	290932816	washc3	minus	114662808	WASH complex subunit 3
NC_041394.2	290943046	291086136	nup37	minus	114662825	nucleoporin 37
NC_041394.2	291086169	291166555	parpbp	plus	114662815	PARP1 binding protein
NC_041394.2	291166786	291173724	pmch	minus	114662832	pro-melanin-concentrating hormone
NC_041394.2	291267916	291357958	igf1	minus	114662850	insulin-like growth factor 1
NC_041394.2	291452075	291463666	th2	minus	114660964	tyrosine hydroxylase 2
NC_041394.2	291478185	291536378	pah	minus	114662859	phenylalanine hydroxylase
NC_041394.2	291536726	291574395	LOC127527140	plus	127527140	uncharacterized LOC127527140
NC_041394.2	291564469	291566777	LOC114662877	minus	114662877	uncharacterized LOC114662877
NC_041394.2	291566997	291568290	LOC127527139	minus	127527139	uncharacterized LOC127527139
NC_041394.2	291586815	291588812	ascl1a	plus	114662868	achaete-scute family bHLH transcription factor 1a
NC_041394.2	292005811	292035228	si:ch211-244b2.4	plus	114662913	uncharacterized protein LOC541512 homolog
NC_041394.2	292042266	292073568	si:ch211-244b2.3	plus	114662882	uncharacterized protein LOC557230 homolog
NC_041394.2	292094105	292158204	scyl2	minus	114662927	SCY1 like pseudokinase 2
NC_041394.2	292167251	292184819	depdc4	minus	114662954	DEP domain containing 4
NC_041394.2	292187109	292197716	actr6	minus	114662965	actin related protein 6
NC_041394.2	292201673	292228330	tcp11l2	plus	114662974	t-complex 11, testis-specific-like 2
NC_041394.2	292254526	292343867	ccdc87	plus	114662993	coiled-coil domain containing 87
NC_041394.2	292353045	292555185	apaf1	plus	114663002	apoptotic peptidase activating factor 1
NC_041394.2	292579259	292618260	LOC114661033	plus	114661033	60S ribosomal protein L9-like
NC_041394.2	292701251	293981754	anks1b	minus	114663015	ankyrin repeat and sterile alpha motif domain containing 1B
NC_041394.2	293494769	293509931	LOC114663079	plus	114663079	uncharacterized LOC114663079
NC_041394.2	294006882	294250297	bltp3b	minus	114663093	bridge-like lipid transfer protein family member 3B
NC_041394.2	294274806	294284293	LOC114663103	plus	114663103	cytoskeleton-associated protein 4-like
NC_041394.2	294297259	294309578	ikbip	minus	114663123	IKBKB interacting protein
NC_041394.2	294330324	294394289	arfgap3	minus	114663162	ADP-ribosylation factor GTPase activating protein 3
NC_041394.2	294408526	294516708	pacsin2	minus	114663180	protein kinase C and casein kinase substrate in neurons 2
NC_041394.2	294522048	294570469	ttll1	minus	114663212	tubulin tyrosine ligase-like family, member 1
NC_041394.2	294613644	294630578	mcat	minus	114663255	malonyl CoA:ACP acyltransferase (mitochondrial)
NC_041394.2	294641588	294746180	LOC114663267	minus	114663267	differentially expressed in FDCP 6 homolog
NC_041394.2	296054418	296628243	nav3	plus	114663281	neuron navigator 3
NC_041394.2	297209476	298436022	syt1a	plus	114663307	synaptotagmin Ia
NC_041394.2	297848719	297850920	LOC127528947	plus	127528947	uncharacterized LOC127528947
NC_041394.2	298231026	298255719	LOC127529823	minus	127529823	uncharacterized LOC127529823
NC_041394.2	298603954	298861380	pawr	minus	114663379	PRKC, apoptosis, WT1, regulator
NC_041394.2	298948752	299303845	ppp1r12a	minus	114663387	protein phosphatase 1, regulatory subunit 12A
NC_041394.2	299538294	299549664	rps16	plus	114663401	ribosomal protein S16
NC_041394.2	299584654	299809055	otogl	plus	114661173	otogelin-like
NC_041394.2	299813363	299813548	LOC114641127	plus	114641127	U2 spliceosomal RNA
NC_041394.2	299825544	300180377	ptprq	plus	114661264	protein tyrosine phosphatase receptor type Q
NC_041394.2	300230703	300232719	myf6	plus	114663411	myogenic factor 6
NC_041394.2	300288870	300290918	myf5	plus	114646782	myogenic factor 5
NC_041394.2	300390561	300717276	lin7a	minus	114663418	lin-7 homolog A (C. elegans)
NC_041394.2	300900879	301129358	acss3	plus	114663426	acyl-CoA synthetase short chain family member 3
NC_041394.2	301155581	302115794	ppfia2	minus	114663434	PTPRF interacting protein alpha 2
NC_041394.2	302145771	302328894	LOC127526694	minus	127526694	serine/threonine-protein phosphatase 6 regulatory ankyrin repeat subunit C-like
NC_041394.2	302380537	302454677	LOC127526747	minus	127526747	uncharacterized LOC127526747
NC_041394.2	302464203	302498955	ccdc59	minus	114663452	coiled-coil domain containing 59
NC_041394.2	302499338	302645157	mettl25	plus	114663459	methyltransferase like 25
NC_041394.2	302948729	303467144	tmtc2a	plus	114663473	transmembrane O-mannosyltransferase targeting cadherins 2a
NC_041394.2	303661096	303661245	LOC114669478	minus	114669478	uncharacterized LOC114669478
NC_041394.2	304246493	304261620	LOC114646808	plus	114646808	uncharacterized LOC114646808
NC_041394.2	304699873	304796077	slc6a15	minus	114663481	solute carrier family 6 member 15
NC_041394.2	304898350	304937470	LOC127525972	minus	127525972	tetraspanin-19-like
NC_041394.2	304950331	305099536	lrriq1	plus	114661670	leucine-rich repeats and IQ motif containing 1
NC_041394.2	305109422	305122859	alx1	plus	114646820	ALX homeobox 1
NC_041394.2	305494873	305496009	LOC114661757	plus	114661757	uncharacterized protein K02A2.6-like
NC_041394.2	305603534	305675920	rassf9	minus	114663489	Ras association domain family member 9
NC_041394.2	305702017	305783326	nts	plus	114646828	neurotensin
NC_041394.2	305893595	305972613	mgat4c	minus	114642692	mgat4 family member C
NC_041394.2	306848776	306848858	trnal-uaa	minus	127526285	transfer RNA leucine (anticodon UAA)
NC_041394.2	307816013	307951032	LOC127526080	plus	127526080	uncharacterized LOC127526080
NC_041394.2	307853772	307871180	c1h12orf29	plus	114663497	chromosome 1 C12orf29 homolog
NC_041394.2	307886970	307927764	LOC127528970	minus	127528970	centrosomal protein of 290 kDa-like
NC_041394.2	307928065	308029860	LOC114661842	minus	114661842	centrosomal protein of 290 kDa-like
NC_041394.2	308040230	308047108	LOC127528988	minus	127528988	centrosomal protein of 290 kDa-like
NC_041394.2	308064820	308217434	LOC114663509	minus	114663509	centrosomal protein of 290 kDa
NC_041394.2	308224568	308348627	tmtc3	plus	114661919	transmembrane O-mannosyltransferase targeting cadherins 3
NC_041394.2	308743447	308879692	kitlga	minus	114663516	kit ligand a
NC_041394.2	309133542	309255600	si:dkey-106n21.1	minus	114661998	solute carrier family 23 member 2
NC_041394.2	309692706	309697471	dusp6	minus	114663539	dual specificity phosphatase 6
NC_041394.2	309851900	309954084	poc1b	minus	114663545	POC1 centriolar protein B
NC_041394.2	309982169	310236970	atp2b1a	minus	114663555	ATPase plasma membrane Ca2+ transporting 1a
NC_041394.2	310236970	310247956	LOC127529074	plus	127529074	uncharacterized LOC127529074
NC_041394.2	311459455	311512737	epyc	minus	114663563	epiphycan
NC_041394.2	311577364	311611055	kera	minus	114663574	keratocan
NC_041394.2	311650810	311666575	lum	minus	114663590	lumican
NC_041394.2	311724559	311812486	dcn	minus	114663580	decorin
NC_041394.2	311969787	311978439	LOC127526657	minus	127526657	podocan
NC_041394.2	312451170	312457872	btg1	minus	114663598	B-cell translocation gene 1, anti-proliferative
NC_041394.2	312852414	313105603	stab2	plus	114663603	stabilin 2
NC_041394.2	313127066	313192976	nt5dc3	minus	114663615	5'-nucleotidase domain containing 3
NC_041394.2	313203608	313309987	ttc41	minus	114663624	tetratricopeptide repeat domain 41
NC_041394.2	313310942	313326547	hsp90b1	plus	114663629	heat shock protein 90, beta (grp94), member 1
NC_041394.2	313332779	313348929	LOC114663646	minus	114663646	protein brawnin
NC_041394.2	313358278	313359030	LOC114662158	minus	114662158	zona pellucida sperm-binding protein 3-like
NC_041394.2	313368000	313413750	LOC114663637	plus	114663637	G/T mismatch-specific thymine DNA glycosylase-like
NC_041394.2	313419413	313474057	glt8d2	minus	114663657	glycosyltransferase 8 domain containing 2
NC_041394.2	313479073	313538451	hcfc2	plus	114663666	host cell factor C2
NC_041394.2	313548900	313585738	nfyba	minus	114663678	nuclear transcription factor Y, beta a
NC_041394.2	313599746	313718955	LOC114663691	plus	114663691	thioredoxin reductase 1, cytoplasmic-like
NC_041394.2	313809022	314093289	chst11	plus	114663700	carbohydrate (chondroitin 4) sulfotransferase 11
NC_041394.2	314199609	314314694	slc41a2b	minus	114662241	solute carrier family 41 member 2b
NC_041394.2	314220717	314223409	LOC127528434	minus	127528434	uncharacterized LOC127528434
NC_041394.2	314338477	314338550	trnan-guu	plus	114642910	transfer RNA asparagine (anticodon GUU)
NC_041394.2	314339002	314339073	trnaw-cca	minus	114642914	transfer RNA tryptophan (anticodon CCA)
NC_041394.2	314339161	314339232	trnad-guc	minus	114642913	transfer RNA aspartic acid (anticodon GUC)
NC_041394.2	314339769	314339842	trnan-guu	plus	114642909	transfer RNA asparagine (anticodon GUU)
NC_041394.2	314340289	314340360	trnaw-cca	minus	114642912	transfer RNA tryptophan (anticodon CCA)
NC_041394.2	314340448	314340519	trnad-guc	minus	114642911	transfer RNA aspartic acid (anticodon GUC)
NC_041394.2	314341055	314341128	trnan-guu	plus	114642908	transfer RNA asparagine (anticodon GUU)
NC_041394.2	314341581	314341652	trnaw-cca	minus	114642907	transfer RNA tryptophan (anticodon CCA)
NC_041394.2	314341740	314341811	trnad-guc	minus	127526286	transfer RNA aspartic acid (anticodon GUC)
[truncated: 689 more rows]

## Sheet: Sup File 5 - Lungfish chr9
Lungfish Protopterus annectens chromosome 9
Genes, NCBI Protopterus annectens Annotation Release 100, 2021-10-20
Accession	Start	Stop	Gene symbol	Strand	NCBI Gene ID	Observation	MHC paralog
NC_056743.1	92409	93194	LOC122811028	minus	122811028
NC_056743.1	244569	3135921	PPFIA1	minus	122811004
NC_056743.1	464097	464646	LOC122811005	minus	122811005
NC_056743.1	3249607	3251283	LOC122811698	plus	122811698
NC_056743.1	3513267	3598643	FADD	minus	122811006
NC_056743.1	3598167	4199326	LTO1	plus	122811007
NC_056743.1	4696108	5478758	LOC122811009	plus	122811009
NC_056743.1	5500301	5500454	LOC122812382	plus	122812382
NC_056743.1	5500859	5504604	LOC122812581	plus	122812581
NC_056743.1	6051107	7715966	LOC122811010	plus	122811010
NC_056743.1	8114508	8166111	LOC122811012	plus	122811012
NC_056743.1	8162787	9824004	ARHGAP1	minus	122811011
NC_056743.1	12373731	12414363	LOC122812367	plus	122812367
NC_056743.1	12623760	12625283	LOC122812368	plus	122812368
NC_056743.1	12625303	12628268	LOC122812369	plus	122812369
NC_056743.1	13067632	14078204	LOC122811013	plus	122811013
NC_056743.1	14449789	15715811	F2	minus	122811014
NC_056743.1	14744835	14837703	LOC122811016	minus	122811016
NC_056743.1	16206147	16507833	ZNF408	minus	122811017
NC_056743.1	16770645	21085785	CKAP5	minus	122812370
NC_056743.1	20740587	20740697	LOC122812562	minus	122812562
NC_056743.1	21320254	24342097	ZDHHC13	minus	122811018
NC_056743.1	24658899	25434143	DHCR7	plus	122812371
NC_056743.1	25872456	28247149	LRP4	minus	122811019
NC_056743.1	30615247	33173363	CCHR9.PART0H11orf49	plus	122811020
NC_056743.1	33398718	33532452	LOC122811021	minus	122811021
NC_056743.1	33628263	34311699	LOC122811022	plus	122811022
NC_056743.1	34996105	34996935	LOC122810492	plus	122810492
NC_056743.1	35415334	35513031	LOC122810847	minus	122810847
NC_056743.1	36450416	36688095	LOC122810848	plus	122810848
NC_056743.1	37444400	37467358	LOC122810849	minus	122810849
NC_056743.1	37897778	38313857	LOC122810850	plus	122810850
NC_056743.1	38402243	38402371	LOC122812407	plus	122812407
NC_056743.1	38801557	38808580	DBX1	minus	122810851
NC_056743.1	39043592	39440116	CSRP3	plus	122811023
NC_056743.1	41441209	41485007	CCND1	plus	122811024
NC_056743.1	41694256	41697280	LOC122810852	minus	122810852
NC_056743.1	42906276	42908438	LOC122810493	plus	122810493
NC_056743.1	43609956	43651078	LOC122810853	plus	122810853
NC_056743.1	43864868	43892400	LOC122811025	minus	122811025
NC_056743.1	44347648	44597236	LOC122811027	minus	122811027
NC_056743.1	47450424	47462342	LOC122810854	minus	122810854
NC_056743.1	48086743	49621349	SLC6A5	minus	122811030
NC_056743.1	50087668	52759759	PRMT3	minus	122811031
NC_056743.1	52701587	52701704	LOC122812585	minus	122812585
NC_056743.1	53771408	56740052	LOC122810494	plus	122810494
NC_056743.1	57013377	57310444	LOC122811032	plus	122811032
NC_056743.1	57588608	57589186	TMEM217	minus	122810495
NC_056743.1	59593584	61354576	TP53I11	minus	122811033
NC_056743.1	63597744	63598225	LOC122810496	plus	122810496
NC_056743.1	65249730	66802186	CD82	minus	122811034
NC_056743.1	68885947	69484007	PRDM11	plus	122811035
NC_056743.1	69600475	70022773	LOC122811036	minus	122811036
NC_056743.1	70260957	70990093	SYT13	minus	122811037
NC_056743.1	71099090	72253029	MAPK8IP1	minus	122811038
NC_056743.1	72440471	72966792	CRY2	minus	122811040
NC_056743.1	73076201	73113282	SLC35C1	minus	122811041
NC_056743.1	73923929	75332038	LOC122811042	plus	122811042
NC_056743.1	76058080	76500223	LOC122811043	plus	122811043
NC_056743.1	78525727	78525835	LOC122812421	minus	122812421
NC_056743.1	80011798	80174115	CHST1	plus	122811044
NC_056743.1	82735086	83037332	LOC122811046	minus	122811046
NC_056743.1	83199941	84245825	ANO1	minus	122811047
NC_056743.1	84387489	84403429	LOC122811048	minus	122811048
NC_056743.1	84797738	84886194	LOC122811049	minus	122811049
NC_056743.1	85049818	85094697	LOC122810856	minus	122810856
NC_056743.1	85254840	86000844	LOC122811050	minus	122811050
NC_056743.1	86088323	87446574	LOC122811051	minus	122811051
NC_056743.1	87875835	87972323	BCL2L12	minus	122810497
NC_056743.1	88627752	88910500	LOC122811052	minus	122811052
NC_056743.1	89192955	91083606	ANO5	plus	122811053
NC_056743.1	90448398	90494993	LOC122811054	plus	122811054
NC_056743.1	91151407	91377726	SLC17A6	plus	122811055
NC_056743.1	92534289	94402364	AMBRA1	minus	122811056
NC_056743.1	94436909	94558815	HARBI1	minus	122811059
NC_056743.1	94558797	95745665	ATG13	plus	122811058
NC_056743.1	95960066	96132264	SPSB3	plus	122811060
NC_056743.1	96229494	97712961	TPCN2	minus	122811061
NC_056743.1	97711821	98058602	LOC122811062	plus	122811062
NC_056743.1	99214739	99332113	LOC122810498	plus	122810498
NC_056743.1	99445696	99544462	LOC122811064	minus	122811064
NC_056743.1	99572304	99711517	LOC122810499	plus	122810499
NC_056743.1	100161744	100625473	LOC122811065	plus	122811065
NC_056743.1	100709608	101258835	LOC122811066	plus	122811066
NC_056743.1	101322395	101633493	LOC122810500	minus	122810500
NC_056743.1	103015053	103132486	FGF3	plus	122811067
NC_056743.1	103226345	103226450	LOC122812520	minus	122812520
NC_056743.1	103672819	103682205	FGF4	plus	122810857
NC_056743.1	109454222	111391378	CHRM4	plus	122811068
NC_056743.1	111504673	111746626	MDK	minus	122811069
NC_056743.1	112808273	115917700	LOC122811072	minus	122811072
NC_056743.1	114944219	114945938	LOC122811070	minus	122811070
NC_056743.1	118274699	118768238	CREB3L1	minus	122811073
NC_056743.1	121318047	121704881	LOC122811074	plus	122811074
NC_056743.1	124266021	124394488	ELF5	minus	122811075
NC_056743.1	125048551	125451211	EHF	plus	122811076
NC_056743.1	125321026	125321098	TRNAV-AAC	minus	122812646
NC_056743.1	125484781	126276764	LOC122811078	minus	122811078
NC_056743.1	125599005	125607377	LOC122811079	plus	122811079
NC_056743.1	126084361	127713736	PDHX	plus	122811077
NC_056743.1	129456682	129741633	CD44	plus	122811080
NC_056743.1	130327763	130800254	SLC1A2	minus	122811081
NC_056743.1	131136951	132636382	PAMR1	minus	122811082
NC_056743.1	132832196	132838020	FJX1	plus	122811083
NC_056743.1	133516880	134762205	TRIM44	plus	122811084
NC_056743.1	135308191	135768272	LOC122811086	plus	122811086
NC_056743.1	136826647	139127729	LDLRAD3	plus	122811087
NC_056743.1	139692996	139884217	COMMD9	plus	122811088
NC_056743.1	140151489	140352187	LOC122810858	plus	122810858
NC_056743.1	140385374	141135664	SHANK2	minus	122810501
NC_056743.1	141825798	141825908	LOC122812530	minus	122812530
NC_056743.1	142507693	146721186	LOC122810502	minus	122810502
NC_056743.1	144383778	144383885	LOC122812535	plus	122812535
NC_056743.1	148077156	148612099	LOC122811089	minus	122811089
NC_056743.1	149160044	149802354	PKP3	minus	122811090
NC_056743.1	150795571	152655092	B4GALNT4	minus	122811091
NC_056743.1	151407698	151407770	TRNAI-UAU	plus	122812591
NC_056743.1	153760676	153961085	LOC122810859	minus	122810859
NC_056743.1	154078084	154238435	LOC122810860	minus	122810860
NC_056743.1	154478449	154532849	LOC122811092	minus	122811092
NC_056743.1	154884655	154888098	LOC122811095	minus	122811095
NC_056743.1	154991886	155074307	LOC122811096	minus	122811096
NC_056743.1	155182535	155502732	LOC122811097	minus	122811097
NC_056743.1	156360707	156479382	LOC122811098	plus	122811098
NC_056743.1	156594188	156635802	LOC122811099	plus	122811099
NC_056743.1	156872233	156882258	LOC122810861	minus	122810861
NC_056743.1	156964074	157073348	LOC122811100	minus	122811100
NC_056743.1	157560925	157715009	LOC122811101	minus	122811101
NC_056743.1	157689077	157722818	LOC122811102	plus	122811102
NC_056743.1	157761565	158060063	LOC122811103	minus	122811103
NC_056743.1	158512554	158716635	LOC122811104	minus	122811104
NC_056743.1	158868648	159153562	LOC122811105	plus	122811105
NC_056743.1	159319090	159514059	LOC122810503	minus	122810503
NC_056743.1	159732667	160455013	ARFGAP2	minus	122811106
NC_056743.1	160582394	160906715	PACSIN3	minus	122811108
NC_056743.1	161937015	162678925	DDB2	plus	122811109
NC_056743.1	162430164	162430271	LOC122812492	plus	122812492
NC_056743.1	162431325	162431426	LOC122812524	plus	122812524
NC_056743.1	162432472	162432578	LOC122812477	plus	122812477
NC_056743.1	162439800	162439901	LOC122812514	plus	122812514
NC_056743.1	162443726	162443828	LOC122812488	plus	122812488
NC_056743.1	162444868	162444972	LOC122812511	plus	122812511
NC_056743.1	162445957	162446063	LOC122812475	plus	122812475
NC_056743.1	162447107	162447208	LOC122812526	plus	122812526
NC_056743.1	162448243	162448349	LOC122812480	plus	122812480
NC_056743.1	162449372	162449480	LOC122812527	plus	122812527
NC_056743.1	162450521	162450627	LOC122812466	plus	122812466
NC_056743.1	162451674	162451775	LOC122812518	plus	122812518
NC_056743.1	162452816	162452922	LOC122812479	plus	122812479
NC_056743.1	162453966	162454069	LOC122812522	plus	122812522
NC_056743.1	162455112	162455218	LOC122812473	plus	122812473
NC_056743.1	162455929	162456035	LOC122812467	minus	122812467
NC_056743.1	162457061	162457161	LOC122812539	minus	122812539
NC_056743.1	162458187	162458275	LOC122812540	minus	122812540
NC_056743.1	162462988	162463094	LOC122812468	minus	122812468
NC_056743.1	162464134	162464235	LOC122812507	minus	122812507
NC_056743.1	162465284	162465390	LOC122812469	minus	122812469
NC_056743.1	162466430	162466531	LOC122812512	minus	122812512
NC_056743.1	162467580	162467686	LOC122812476	minus	122812476
NC_056743.1	162468727	162468828	LOC122812519	minus	122812519
NC_056743.1	162469877	162469983	LOC122812482	minus	122812482
NC_056743.1	162471022	162471123	LOC122812531	minus	122812531
NC_056743.1	162472171	162472277	LOC122812481	minus	122812481
NC_056743.1	162473317	162473418	LOC122812516	minus	122812516
NC_056743.1	162474467	162474573	LOC122812470	minus	122812470
NC_056743.1	162475614	162475715	LOC122812513	minus	122812513
NC_056743.1	162476763	162476869	LOC122812472	minus	122812472
NC_056743.1	162477906	162478007	LOC122812508	minus	122812508
NC_056743.1	162505018	162505104	LOC122812538	plus	122812538
NC_056743.1	162506154	162506255	LOC122812505	plus	122812505
NC_056743.1	162512777	162512878	LOC122812515	plus	122812515
NC_056743.1	162513918	162514022	LOC122812484	plus	122812484
NC_056743.1	162515043	162515129	LOC122812528	plus	122812528
NC_056743.1	162515634	162515735	LOC122812503	plus	122812503
NC_056743.1	162516773	162516879	LOC122812483	plus	122812483
NC_056743.1	162517926	162518012	LOC122812510	plus	122812510
NC_056743.1	162519063	162519164	LOC122812494	plus	122812494
NC_056743.1	162522273	162522379	LOC122812491	plus	122812491
NC_056743.1	162523353	162523454	LOC122812500	plus	122812500
NC_056743.1	162531309	162531415	LOC122812486	plus	122812486
NC_056743.1	162722990	163381590	ACP2	minus	122811110
NC_056743.1	163626065	164573725	LOC122810504	minus	122810504
NC_056743.1	164955338	166386877	LOC122811112	minus	122811112
NC_056743.1	166617024	167983872	LOC122810505	minus	122810505
NC_056743.1	168070160	168235909	LOC122810862	plus	122810862
NC_056743.1	168334387	169070556	NUCB2	minus	122811113
NC_056743.1	168953544	168953648	LOC122812504	plus	122812504
NC_056743.1	170108818	171662021	PIK3C2A	plus	122810506
NC_056743.1	172291592	172316016	LOC122811114	minus	122811114
NC_056743.1	172300341	172300432	LOC122812464	minus	122812464
NC_056743.1	172302419	172302512	LOC122812462	minus	122812462
NC_056743.1	172305903	172305995	LOC122812460	minus	122812460
NC_056743.1	172306347	172306441	LOC122812463	minus	122812463
NC_056743.1	172308701	172308793	LOC122812461	minus	122812461
NC_056743.1	172604124	172710803	LOC122811115	minus	122811115
NC_056743.1	172797055	172906069	LOC122810863	plus	122810863
NC_056743.1	173479931	175884594	PPFIBP1	plus	122811116
NC_056743.1	176148439	176389217	MANSC4	plus	122811117
NC_056743.1	176425698	176981986	MRPS35	minus	122811118
NC_056743.1	177471233	177472375	LOC122810507	minus	122810507
NC_056743.1	178214983	178714914	CD59	plus	122811119
NC_056743.1	179124526	179216435	LOC122810864	plus	122810864
NC_056743.1	179591817	181910130	LOC122811120	plus	122811120
NC_056743.1	184341500	184346148	LOC122810866	minus	122810866
NC_056743.1	185113342	186827161	LOC122810508	minus	122810508
NC_056743.1	188494236	188899231	LOC122811121	minus	122811121
NC_056743.1	191144766	191153811	PYURF	plus	122811122
NC_056743.1	191153934	191154246	PIGY	plus	122811123
NC_056743.1	191474839	195047326	USP47	plus	122811124
NC_056743.1	195151140	196514126	CELF1	plus	122811125
NC_056743.1	196697040	196699208	LOC122811127	plus	122811127
NC_056743.1	197321995	197510481	PTPMT1	plus	122811126
NC_056743.1	197620562	197793878	KBTBD4	minus	122811128
NC_056743.1	197793834	198163861	NDUFS3	plus	122811129
NC_056743.1	198577862	199052574	LOC122811130	plus	122811130
NC_056743.1	199193624	199198734	C1QTNF4	minus	122811131
NC_056743.1	200379717	201570435	TH	minus	122811132
NC_056743.1	202618879	202819997	LOC122811133	minus	122811133
NC_056743.1	202946392	204444675	NUP160	plus	122811134
NC_056743.1	204577210	205402367	FNBP4	plus	122810509
NC_056743.1	206237210	206241006	ASCL2	minus	122810867
NC_056743.1	206514375	208334932	TSPAN32	plus	122811135
NC_056743.1	206944880	206944987	LOC122812506	plus	122812506
NC_056743.1	208765592	209829042	CD81	plus	122811136
NC_056743.1	209922210	209944058	TSSC4	plus	122811137
NC_056743.1	210187041	210670808	LOC122810868	plus	122810868
NC_056743.1	210732557	211299793	ANO9	plus	122811138
NC_056743.1	211754226	211755651	LOC122810869	plus	122810869
NC_056743.1	212331129	214411081	PLEKHA7	plus	122811140
NC_056743.1	213056898	213056969	TRNAD-GUC	minus	122812647
NC_056743.1	214708883	214993113	CCHR9.PART0H11orf58	minus	122811141
NC_056743.1	215261937	215643430	LOC122811142	minus	122811142
NC_056743.1	215659851	217890485	SOX6	plus	122811143
NC_056743.1	219039145	220204315	LOC122811144	minus	122811144
NC_056743.1	221419208	221423010	LOC122810870	minus	122810870
NC_056743.1	223027389	224339770	INSC	minus	122811145
NC_056743.1	223343829	223343931	LOC122812498	plus	122812498
NC_056743.1	224871962	224872035	TRNAN-GUU	plus	122812708
NC_056743.1	224946533	224965809	CALCB	minus	122811146
NC_056743.1	225229753	225397427	LOC122811147	plus	122811147
NC_056743.1	225506180	227424987	PDE3B	minus	122811148
NC_056743.1	228156800	228573684	PSMA1	plus	122811149
NC_056743.1	228607135	228607249	LOC122812452	plus	122812452
NC_056743.1	228629733	229351068	COPB1	plus	122811150
NC_056743.1	229902087	230611404	RRAS2	plus	122811151
NC_056743.1	230052482	230134034	LOC122811152	plus	122811152
NC_056743.1	231090206	232439489	TUB	plus	122811153
NC_056743.1	233279641	233572369	LMO1	minus	122811154
NC_056743.1	235147306	235176130	LOC122810510	minus	122810510
NC_056743.1	236315440	236431302	LOC122811155	minus	122811155
NC_056743.1	237049323	237296932	STK33	minus	122811156
NC_056743.1	237604764	238024145	TRIM66	minus	122811158
NC_056743.1	238140828	238140932	LOC122812532	plus	122812532
NC_056743.1	238161814	239600466	DENND2B	minus	122811159
NC_056743.1	240205730	240268437	BET1L	minus	122811160
NC_056743.1	240495710	240496321	LOC122810511	minus	122810511
NC_056743.1	240504526	241174092	RIC8A	plus	122811161
NC_056743.1	240969951	240970080	LOC122812550	plus	122812550
NC_056743.1	241154488	241868723	SIRT3	minus	122811162
NC_056743.1	243762708	244390560	MYBPC3	plus	122811163
NC_056743.1	244629590	247057310	MADD	minus	122810512
NC_056743.1	244657047	244657170	LOC122812545	plus	122812545
NC_056743.1	247147468	247664121	LOC122811165	minus	122811165
NC_056743.1	248744699	248744863	LOC122812399	minus	122812399
NC_056743.1	248752570	248752735	LOC122812402	minus	122812402
NC_056743.1	248754126	248754291	LOC122812394	minus	122812394
NC_056743.1	249561873	250452198	PSMD13	minus	122811166
NC_056743.1	251106316	251588763	TRAF6	plus	122811167
NC_056743.1	251905960	252865871	PRR5L	minus	122811169
NC_056743.1	253915275	254142058	FBXO3	minus	122811170
NC_056743.1	254142045	255559905	LOC122811172	plus	122811172
NC_056743.1	254298347	254527929	LMO2	minus	122811171
NC_056743.1	255809742	257888570	CAPRIN1	plus	122811173
NC_056743.1	255810874	255956143	LOC122811174	plus	122811174
NC_056743.1	258137128	260026279	NAT10	plus	122811175
NC_056743.1	259494638	259494777	LOC122812414	minus	122812414
NC_056743.1	260435949	261519264	ABTB2	minus	122811176
NC_056743.1	262192462	265373229	LOC122811177	plus	122811177
NC_056743.1	265375889	265377668	LOC122811178	minus	122811178
NC_056743.1	265384113	265385242	LOC122810513	minus	122810513
NC_056743.1	265554951	266041707	CAT	plus	122811179
NC_056743.1	266319335	267020189	SPTY2D1	plus	122811181
NC_056743.1	267153949	267777860	LOC122810514	plus	122810514
NC_056743.1	267924921	268464042	TMEM86A	plus	122811182
NC_056743.1	268655299	269427956	PTPN5	minus	122811183
NC_056743.1	269485666	269872232	LOC122811184	plus	122811184
NC_056743.1	270256417	270856308	PEX16	minus	122811185
NC_056743.1	272155164	272372365	LOC122811186	minus	122811186
NC_056743.1	273105023	273144899	LOC122810871	minus	122810871
NC_056743.1	276132725	276587730	LOC122811187	plus	122811187
NC_056743.1	276935953	276986257	LOC122810515	minus	122810515
NC_056743.1	277090622	277431930	LOC122810516	minus	122810516
NC_056743.1	279509596	279529778	LOC122811189	plus	122811189
NC_056743.1	279560154	280216245	PTPRJ	plus	122811188
NC_056743.1	279685012	279685106	LOC122812499	plus	122812499
NC_056743.1	281786563	282105089	RAPSN	plus	122811190
NC_056743.1	282173452	282505380	LOC122811191	plus	122811191
NC_056743.1	282731345	282734450	LOC122811192	minus	122811192
NC_056743.1	282885223	285437577	ABCC8	minus	122811193
NC_056743.1	285670324	288785025	USH1C	minus	122811195
NC_056743.1	289017527	291096922	OTOG	plus	122811196
NC_056743.1	293828932	293832111	MYOD1	plus	122811197
NC_056743.1	294008091	294008298	LOC122812419	minus	122812419
NC_056743.1	296091697	296888039	KCNC1	minus	122811198
NC_056743.1	297218228	298148784	PNPLA2	plus	122811199
NC_056743.1	298328114	300209324	LOC122811200	plus	122811200
NC_056743.1	300444327	301043109	CD151	plus	122811201
NC_056743.1	301182305	301201064	POLR2L	minus	122811203
NC_056743.1	305268191	306528419	TSPAN4	plus	122811204
NC_056743.1	306887672	307953773	PSMC3	minus	122811205
NC_056743.1	308147812	309215099	LOC122810517	minus	122810517
NC_056743.1	309396305	309867861	PGGHG	minus	122811206
NC_056743.1	309982790	311890333	CHID1	plus	122811207
NC_056743.1	312073210	312073312	LOC122812541	plus	122812541
NC_056743.1	312907517	313491898	SLC39A13	minus	122811209
NC_056743.1	313497912	313833328	LOC122811210	minus	122811210
NC_056743.1	313923000	314195583	SPI1	minus	122811211
NC_056743.1	314922111	315483702	LOC122811212	plus	122811212
NC_056743.1	315579342	316264543	UBE2G1	plus	122810518
NC_056743.1	316583421	318383321	ANKFY1	plus	122810519
NC_056743.1	318486772	318597091	LOC122811213	minus	122811213
NC_056743.1	318683251	322586581	ZZEF1	plus	122811214
NC_056743.1	321818957	321831778	LOC122811215	plus	122811215
NC_056743.1	323760739	325021668	ATP2A3	plus	122811216
NC_056743.1	325520594	326354976	P2RX1	plus	122811217
NC_056743.1	326473429	328030744	CAMKK1	minus	122810520
NC_056743.1	328814723	329150039	LOC122811218	minus	122811218
NC_056743.1	329409009	331061187	RABEP1	plus	122811219
NC_056743.1	331190776	331451889	LOC122811221	minus	122811221
NC_056743.1	331577080	333424053	LOC122811222	plus	122811222
NC_056743.1	335989747	336819302	LOC122811223	plus	122811223
NC_056743.1	336674261	336684089	LOC122811224	plus	122811224
NC_056743.1	342850547	342851524	LOC122810521	plus	122810521
NC_056743.1	344146540	344147705	LOC122810874	plus	122810874
NC_056743.1	346273502	346273879	LOC122810522	minus	122810522
NC_056743.1	346274991	346276208	LOC122810523	plus	122810523
NC_056743.1	350462745	350462896	LOC122812412	minus	122812412
NC_056743.1	350731982	350732782	LOC122810524	minus	122810524
NC_056743.1	356145751	356146503	LOC122810525	minus	122810525
NC_056743.1	360444729	361082294	LOC122810526	minus	122810526
NC_056743.1	362331130	363882230	LOC122811225	minus	122811225
NC_056743.1	364784222	364927192	LOC122810527	plus	122810527
NC_056743.1	365856547	369858365	XPO7	plus	122810528
NC_056743.1	370216653	370752777	POLR3D	plus	122811226
NC_056743.1	371507865	372217195	LOC122810529	plus	122810529
NC_056743.1	375053972	375547891	MHC	minus	122811227
NC_056743.1	376180577	379027036	PIWIL2	plus	122810530
NC_056743.1	379827097	383003731	PDLIM2	plus	122811228
NC_056743.1	383296418	384969906	SORBS3	minus	122811229
NC_056743.1	384158087	384158214	LOC122812458	minus	122812458
NC_056743.1	384278867	384278939	TRNAV-AAC	minus	122812648
NC_056743.1	385193143	385543030	PEBP4	plus	122810531
NC_056743.1	388082985	388083117	LOC122812397	plus	122812397
NC_056743.1	391778219	393169725	PDGFD	minus	122811230
NC_056743.1	396697877	398137801	LOC122811231	plus	122811231
NC_056743.1	398993202	399048893	LOC122811232	minus	122811232
NC_056743.1	399176773	399183340	EGR3	plus	122811234
NC_056743.1	399205261	401549100	BIN3	plus	122811235
NC_056743.1	401879064	404331684	CCAR2	minus	122811236
NC_056743.1	405603330	405620794	LOC122810875	minus	122810875
NC_056743.1	405657342	407557593	DMTN	plus	122811237
NC_056743.1	409593572	409694878	LOC122811238	plus	122811238
NC_056743.1	410275569	410275722	LOC122812391	plus	122812391
NC_056743.1	410394037	411915391	SLC39A14	plus	122811239
NC_056743.1	412137561	412578092	NUDT18	plus	122811241
NC_056743.1	412791759	413818104	FHIP2B	minus	122811242
NC_056743.1	413959338	415270952	LOC122811243	plus	122811243
NC_056743.1	416101910	416918268	DOK2	minus	122811244
NC_056743.1	418950043	419160236	LOC122811245	minus	122811245
NC_056743.1	419396270	419719389	RHOBTB2	minus	122811246
NC_056743.1	420764166	422580110	LOC122811248	plus	122811248
NC_056743.1	421456791	425484037	LOC122811247	minus	122811247
NC_056743.1	421610460	421610607	LOC122812453	plus	122812453
NC_056743.1	426090884	426571704	LGI3	plus	122811249
NC_056743.1	427345088	427345159	TRNAG-UCC	minus	122812649
NC_056743.1	427401524	429213345	BMP1	plus	122811250
NC_056743.1	430867774	431800812	LOC122811251	minus	122811251
NC_056743.1	431840066	431840220	LOC122812457	plus	122812457
NC_056743.1	432881099	432881252	LOC122812377	plus	122812377
NC_056743.1	433502007	434423198	LOC122811252	plus	122811252
NC_056743.1	433775094	433790231	LOC122811253	minus	122811253
NC_056743.1	434932463	435706469	ENKD1	plus	122811254
NC_056743.1	435273832	435273950	LOC122812584	minus	122812584
NC_056743.1	435916589	439299282	POLB	plus	122811256
NC_056743.1	439316064	439443717	DKK4	minus	122810532
NC_056743.1	439626409	440642015	VDAC3	plus	122811258
NC_056743.1	440412357	440414013	LOC122811257	plus	122811257
NC_056743.1	441110559	441216685	PLAT	minus	122811259
NC_056743.1	443398413	444880580	IKBKB	plus	122811260
NC_056743.1	445520354	448216960	KAT6A	minus	122811261
NC_056743.1	449737499	449738860	LOC122810533	minus	122810533
NC_056743.1	449982581	450750551	AP3M2	plus	122811262
NC_056743.1	451874811	452296891	LOC122811264	minus	122811264
NC_056743.1	452524417	454423968	ANK1	plus	122811265
NC_056743.1	455577055	455578873	LOC122812573	minus	122812573
NC_056743.1	455742109	455742677	LOC122810534	plus	122810534
NC_056743.1	456407188	457090212	LOC122811266	minus	122811266
NC_056743.1	458024712	458034541	LOC122810876	plus	122810876
NC_056743.1	458217643	458287155	NKX6-3	plus	122810877
NC_056743.1	458359294	459407732	LOC122811267	minus	122811267
NC_056743.1	458975684	458975802	LOC122812389	plus	122812389
NC_056743.1	459609607	460455032	GPAT4	minus	122811268
NC_056743.1	460840128	460844097	LOC122811269	minus	122811269
NC_056743.1	461209010	461209438	LOC122810536	plus	122810536
NC_056743.1	462150260	462780264	GINS4	minus	122811271
NC_056743.1	462782061	462933257	LOC122811272	plus	122811272
NC_056743.1	463081841	463171060	LOC122811273	plus	122811273
NC_056743.1	469275704	470716204	MAK16	plus	122811274
NC_056743.1	469747059	470240259	RNF122	plus	122811275
NC_056743.1	470753183	471343844	LOC122811276	minus	122811276
NC_056743.1	472365623	472787047	CHMP7	plus	122811277
NC_056743.1	473191329	473246126	LOC122811279	plus	122811279
NC_056743.1	473600452	473646923	LOC122810878	plus	122810878
NC_056743.1	474808735	474808806	TRNAC-GCA	plus	122812729
NC_056743.1	474863477	474866985	LOC122811280	minus	122811280
NC_056743.1	474908872	475130316	LOC122810537	plus	122810537
NC_056743.1	475676869	475896378	ANXA4	minus	122811281
NC_056743.1	476430400	478085410	AAK1	plus	122811282
NC_056743.1	478231081	478739375	NFU1	plus	122811283
NC_056743.1	479417356	481036732	LOC122811285	plus	122811285
NC_056743.1	479435142	479435260	LOC122812378	plus	122812378
NC_056743.1	481136187	482629314	ANTXR1	minus	122811286
NC_056743.1	483169498	483877627	LOC122811287	minus	122811287
NC_056743.1	486003191	486438489	LOC122811288	minus	122811288
NC_056743.1	487337393	487906854	SFRP1	plus	122811289
NC_056743.1	489064583	491148279	ZMAT4	plus	122811290
NC_056743.1	492540669	492978426	TET3	minus	122810538
NC_056743.1	493486876	494395583	LOC122811291	minus	122811291
NC_056743.1	494497432	495186041	LOC122811292	minus	122811292
NC_056743.1	495387511	495721584	GOT1L1	plus	122811293
NC_056743.1	496714263	496923281	LOC122811294	plus	122811294
NC_056743.1	498122698	498456758	RAB11FIP1	plus	122811296
NC_056743.1	498610278	498774200	BRF2	plus	122811297
NC_056743.1	499181369	500593826	ADGRA2	minus	122811298
NC_056743.1	503484197	503484646	LOC122810539	minus	122810539
NC_056743.1	505045101	505220679	DUSP26	plus	122811299
NC_056743.1	505271461	505642124	LOC122811300	plus	122811300
NC_056743.1	505803236	506077701	LOC122811302	minus	122811302
NC_056743.1	506667132	506669802	LOC122811303	minus	122811303
NC_056743.1	506922709	507085495	LOC122811304	minus	122811304
NC_056743.1	507266805	507421939	LOC122811305	minus	122811305
NC_056743.1	507520854	507793131	LOC122811306	minus	122811306
[truncated: 1,625 more rows]

## Sheet: Sup File 6 - Reedfish chr12
Reedfish Erpetoichthys calabaricus chromosome 12
[truncated: 1,678 more rows]

[truncated: 3 more sheets: Sup File 7 - Reedfish chr9, Sup File 8 - Lungfish chr12, Sup File 9 - Holocep scaffolds]
